# Supplementary material for: Schlafen 12 restricts HIV-1 latency reversal by a codon-usage dependent post-transcriptional block in CD4+ T cells
Source: Commun Biol. 2023 May 10;6:487. doi: 10.1038/s42003-023-04841-y (PMC10172343; doi:10.1038/s42003-023-04841-y)
Supplement: Supplementary file 4 — Supplementary Data 1 [file 42003_2023_4841_MOESM4_ESM.xlsx]

## Sheet: cpm
			YAS1A_1	YAS5A_1	YAS9A_1	YAS2A_1	YAS6A_1	YAS10A_1	YAS3A_1	YAS7A_1	YAS11A_1	YAS4A_1	YAS8A_1	YAS12A_1
			HSP	HSP	HSP	HSP+TCR	HSP+TCR	HSP+TCR	TCR	TCR	TCR	TCR+TCR	TCR+TCR	TCR+TCR
ENSG00000182885	GPR97	protein_coding	49.0893	73.4411	77.4611	20.931	26.5048	33.3314	0.12915	0.6332	0.129038	0.0829597	0.476603	0.0753428
ENSG00000162490	DRAXIN	protein_coding	109.31	62.8419	118.986	37.7001	18.154	44.3912	3.95199	3.11323	2.58076	0.359492	0.794339	0.703199
ENSG00000169896	ITGAM	protein_coding	137.531	113.452	130.832	71.2688	30.2393	66.4856	42.852	36.066	36.2854	7.57698	9.55854	7.35848
ENSG00000123094	RASSF8	protein_coding	60.6568	30.6674	57.2701	33.5382	16.6757	29.282	2.91879	2.87578	1.31619	1.43797	1.35038	1.00457
ENSG00000144381	HSPD1	protein_coding	192.491	283.617	249.843	635.009	933.84	786.691	426.789	456.959	400.095	1501.32	1086.92	1285.4
ENSG00000167850	CD300C	protein_coding	24.7917	13.4123	25.6548	10.1465	5.18685	12.9833	0.98154	1.583	1.41942	0.193573	0.529559	0.326485
ENSG00000189013	KIR2DL4	protein_coding	102.916	35.314	52.8246	28.0093	10.2959	9.26293	0.54243	1.05533	0.722612	0.110613	0.556037	0.1758
ENSG00000011600	TYROBP	protein_coding	108.554	39.2573	86.7744	65.436	21.4217	65.5745	1.70478	2.82302	2.7356	0.331839	1.35038	0.853885
ENSG00000089159	PXN	protein_coding	244.574	319.283	280.713	128.685	108.224	118.368	159.371	174.631	163.001	53.2601	65.2946	54.2217
ENSG00000122786	CALD1	protein_coding	0.174385	0.125583	0.0745057	0.637956	1.21891	1.13888	0.72324	0.6332	0.335498	5.72422	5.03081	6.20322
ENSG00000008516	MMP25	protein_coding	208.593	262.67	237.549	136.188	107.783	142.31	115.46	114.873	94.2234	18.7765	42.2059	25.6919
ENSG00000184730	APOBR	protein_coding	135.846	118.852	147.397	105.172	52.8281	94.7552	57.5234	62.6868	60.88	14.7668	23.9625	19.8151
ENSG00000221869	CEBPD	protein_coding	8.51578	7.78616	9.56157	5.65046	3.50112	8.85799	0.46494	0.738733	0.567766	0.0553064	0.26478	0.150686
ENSG00000177674	AGTRAP	protein_coding	57.14	49.4798	42.1951	28.5865	22.6665	22.7271	29.8078	24.2463	26.7624	7.79821	8.73772	5.87674
ENSG00000079215	SLC1A3	protein_coding	6.68474	3.96843	8.91585	1.21515	0.440882	0.961725	0.05166	0	0.0258076	0.0553064	0.026478	0.0502285
ENSG00000156966	B3GNT7	protein_coding	17.7291	8.51455	11.3994	12.668	4.01981	10.174	0.2583	0.501283	0.438728	0.0829597	0.211824	0.200914
ENSG00000158869	FCER1G	protein_coding	386.349	116.767	252.103	171.215	64.8097	131.124	14.8006	10.6325	5.44539	2.87593	6.01049	2.56165
ENSG00000168995	SIGLEC7	protein_coding	10.3178	4.42053	10.7288	7.41244	1.8154	6.58022	0.15498	0.1583	0.20646	0.0276532	0.0529559	0
ENSG00000071575	TRIB2	protein_coding	129.975	80.8505	142.231	79.2584	34.7	66.2831	66.7447	58.0433	82.3519	7.41106	14.2187	10.8745
ENSG00000184916	JAG2	protein_coding	32.3193	23.4338	33.2792	22.9968	12.2928	21.9425	3.64203	5.46135	4.28405	2.84828	2.62132	2.66211
ENSG00000147459	DOCK5	protein_coding	83.5011	33.6814	72.4693	48.4543	20.4881	35.6851	7.38738	7.33457	5.44539	3.67788	4.39534	2.33563
ENSG00000117984	CTSD	protein_coding	327.349	369.19	306.144	188.349	174.123	204.139	143.305	159.487	157.942	58.4866	81.7374	79.2606
ENSG00000213430	HSPD1P1	pseudogene	15.2296	21.9771	19.0983	51.4314	75.4946	64.0306	35.3354	35.9605	31.511	117.609	84.6235	104.174
ENSG00000250644	RP11-295K3.1	protein_coding	58.7095	61.3098	54.6624	33.1433	29.7206	34.8752	25.4167	26.4889	28.5432	10.2593	13.7685	13.1599
ENSG00000107833	NPM3	protein_coding	13.166	14.7184	13.8332	36.8799	60.0378	55.1726	23.1437	26.5944	23.4333	87.6884	63.2293	82.1487
ENSG00000118513	MYB	protein_coding	20.4902	28.7335	26.3502	59.0869	56.2254	59.5257	59.409	102.895	60.08	102.51	148.462	147.571
ENSG00000189221	MAOA	protein_coding	0	0	0.0248352	0.0911365	0.389014	0.430245	0.69741	3.13962	1.62588	3.87145	7.49326	8.03656
ENSG00000124126	PREX1	protein_coding	978.879	653.812	835.507	655.636	311.444	501.717	326.672	300.691	298.413	173.994	150.448	118.439
ENSG00000163823	CCR1	protein_coding	164.561	119.731	189.22	63.7652	92.0925	86.859	50.4202	44.5878	35.1499	15.2646	31.191	16.5001
ENSG00000257576	RP11-153M3.1	pseudogene	6.48129	9.7955	8.84135	25.1841	32.729	28.548	16.2471	16.2257	14.478	54.4492	39.3198	47.9682
ENSG00000115541	HSPE1	protein_coding	34.0922	42.2211	37.1535	88.0075	126.974	102.5	59.2799	60.4178	55.2024	179.027	133.316	154.001
ENSG00000148180	GSN	protein_coding	79.2287	29.4618	85.4581	69.2638	11.3851	58.4374	3.04794	3.56175	4.36148	1.07848	1.69459	1.88357
ENSG00000074966	TXK	protein_coding	231.641	84.2413	220.438	132.057	37.4231	102.095	37.7635	27.4387	30.8916	5.39238	10.1675	4.42011
ENSG00000099219	ERMP1	protein_coding	152.18	132.566	137.86	96.0579	72.7974	75.9004	56.671	73.9525	59.3058	23.8371	38.3665	25.064
ENSG00000170522	ELOVL6	protein_coding	213.737	102.325	217.457	111.308	45.3071	97.4126	42.2321	49.6534	51.77	14.1861	23.4859	17.2033
ENSG00000079482	OPHN1	protein_coding	12.9917	5.52567	10.5053	5.7416	2.46375	5.99813	0.15498	0.131917	0.0516151	0.165919	0.211824	0.251143
ENSG00000110090	CPT1A	protein_coding	235.652	234.213	257.368	115.257	112.295	124.29	109.364	94.2149	117.424	71.7325	62.5674	63.2377
ENSG00000133246	PRAM1	protein_coding	16.5665	7.9871	11.3	17.6501	3.7864	8.8833	0.74907	0.71235	0.619381	0.0829597	0.291257	0.251143
ENSG00000139182	CLSTN3	protein_coding	191.649	144.998	160.485	118.113	59.3376	88.3522	90.0434	77.1185	77.1388	21.6248	35.5334	29.1828
ENSG00000093072	CECR1	protein_coding	97.1322	86.9036	83.0491	64.4639	38.1233	46.264	100.505	81.6036	103.024	10.7571	20.1762	14.6667
ENSG00000183780	SLC35F3	protein_coding	1.88917	1.93398	0.745057	13.3667	9.33633	11.9456	25.1843	15.5925	12.8522	24.6114	19.9114	26.7467
ENSG00000177663	IL17RA	protein_coding	144.187	132.666	115.807	103.015	59.2079	69.6998	74.5454	67.0664	76.9323	30.4738	27.9342	32.1714
ENSG00000096264	NCR2	protein_coding	66.1789	13.6635	31.4911	47.2695	7.46906	22.6005	0.80073	0.7915	0.670996	0.359492	0.344213	0.1758
ENSG00000149294	NCAM1	protein_coding	249.486	78.2384	205.238	170.881	40.8464	117.305	2.66049	6.88605	7.22612	0.691331	2.93905	1.63243
ENSG00000141576	RNF157	protein_coding	254.136	224.317	264.893	138.193	123.862	137.83	146.508	145.504	169.117	51.6009	72.3907	62.0071
ENSG00000179163	FUCA1	protein_coding	113.495	49.1533	79.1996	73.7295	23.8076	52.6671	12.3984	11.2129	12.7489	6.66443	6.27527	7.48405
ENSG00000164292	RHOBTB3	protein_coding	51.8503	24.0618	55.929	55.7756	19.6322	46.8208	3.77118	4.45878	2.68399	2.90359	3.23031	2.08448
ENSG00000180644	PRF1	protein_coding	1068.48	571.479	1447.05	459.753	273.373	644.786	192.459	198.112	304.09	66.2571	102.761	114.973
ENSG00000134545	KLRC1	protein_coding	294.419	73.9937	205.611	125.89	33.4811	117.786	7.07742	8.97033	11.9489	3.09716	6.59301	7.50916
ENSG00000230067	HSPD1P6	pseudogene	7.41134	10.7248	9.21388	23.7866	37.3194	31.0283	17.4869	17.4394	15.3813	58.4036	42.047	50.5048
ENSG00000104970	KIR3DX1	protein_coding	27.5528	18.7873	26.7724	9.69085	11.6445	12.6796	4.62357	3.35068	7.79388	2.21226	2.78018	1.88357
ENSG00000091409	ITGA6	protein_coding	81.9607	47.3951	40.9782	43.5633	10.3737	11.8191	35.3354	22.0565	26.2205	3.59492	3.62748	1.758
ENSG00000157404	KIT	protein_coding	491.91	166.75	440.975	382.622	91.911	283.911	19.7858	35.169	21.4461	4.09268	12.6565	7.08222
ENSG00000234883	MIR155HG	lincRNA	5.40592	20.1687	14.2306	232.702	164.89	218.21	19.3208	20.4207	24.4656	178.446	120.13	158.797
ENSG00000183778	B3GALT5	protein_coding	13.8054	4.34518	15.9442	13.3059	2.46375	11.3129	0.05166	0.105533	0.0774227	0.0553064	0.0794339	0
ENSG00000135083	CCNJL	protein_coding	28.0759	12.3825	21.3831	16.1615	5.83521	17.4882	0.23247	0.685967	0.309691	0.0276532	0.450125	0.150686
ENSG00000123329	ARHGAP9	protein_coding	312.613	219.545	230.993	209.067	113.825	147.65	85.4715	102.552	105.166	41.1203	56.0009	37.0435
ENSG00000085741	WNT11	protein_coding	19.2114	6.6308	11.1759	13.9135	2.59342	8.95923	0.61992	0.71235	0.593574	0.110613	0.238302	0.1758
ENSG00000149527	PLCH2	protein_coding	27.8725	24.8906	28.5357	33.9332	10.0625	26.0172	10.5386	10.7908	16.3362	0.912556	2.11824	1.85845
ENSG00000205426	KRT81	protein_coding	56.21	14.417	31.7643	49.4264	4.6941	28.624	0.69741	0.817883	0.800034	0.0553064	0.317735	0.150686
ENSG00000088179	PTPN4	protein_coding	177.872	121.288	165.452	116.412	48.1858	98.425	100.04	78.4113	103.024	22.3438	27.7754	29.6097
ENSG00000178035	IMPDH2	protein_coding	97.1613	122.946	99.6142	245.552	328.042	292.947	157.511	195.21	178.872	420.301	383.851	434.778
ENSG00000064687	ABCA7	protein_coding	99.0795	89.6162	76.6664	88.4936	28.3202	57.4251	46.4423	37.5962	52.8539	9.15322	13.6097	11.2763
ENSG00000143061	IGSF3	protein_coding	0.900987	1.15537	1.14242	1.33667	3.16398	3.59381	3.0996	3.6409	2.14203	19.5508	14.5364	13.4361
ENSG00000249193	HSPD1P5	pseudogene	6.48129	10.1471	8.39431	22.45	33.9998	28.6999	15.5238	16.3049	13.8587	53.0112	37.9164	46.7376
ENSG00000153064	BANK1	protein_coding	4.8537	3.24005	7.22706	2.27841	1.14111	3.16357	0.59409	0.527667	0.567766	0.110613	0.185346	0.150686
ENSG00000221866	PLXNA4	protein_coding	68.4459	20.2189	71.4758	40.3431	7.93588	34.0653	19.4758	12.5848	12.8264	2.07399	1.87993	1.83334
ENSG00000213171	LINGO4	protein_coding	60.0464	11.0011	30.5722	49.2441	5.57586	18.5259	0.59409	0.448517	0.541959	0.221226	0.26478	0.276257
ENSG00000048162	NOP16	protein_coding	28.1631	30.6423	30.5474	71.1776	92.9483	77.8997	42.8778	44.1129	42.9954	112.825	88.0921	97.4433
ENSG00000170442	KRT86	protein_coding	87.7154	25.0664	47.1125	74.5193	8.4027	41.4807	1.16235	1.583	1.10972	0.193573	0.794339	0.602742
ENSG00000211689	TRGC1	TR_C_gene	121.168	65.5545	168.88	62.2463	29.0982	79.1398	33.6823	31.6864	40.6211	8.10239	12.3387	12.6074
ENSG00000110665	C11orf21	protein_coding	36.6208	46.064	39.1403	31.1991	11.2295	24.9036	41.1989	31.4753	42.3244	3.62257	5.13672	2.1096
ENSG00000181019	NQO1	protein_coding	142.501	223.011	137.364	46.2974	71.3192	57.3745	76.9734	85.2709	55.4862	26.9342	36.6455	26.9727
ENSG00000188822	CNR2	protein_coding	36.5045	7.56011	27.6416	26.5511	3.68266	16.8555	1.13652	0.9498	1.44522	0.359492	0.158868	0.226028
ENSG00000090104	RGS1	protein_coding	40.0213	49.7561	40.556	72.8485	95.5158	97.7416	117.113	96.0881	114.147	139.262	157.597	190.165
ENSG00000198959	TGM2	protein_coding	158.661	28.4572	85.8058	177.078	17.4019	79.4689	1.18818	1.08172	1.41942	0.497758	1.21799	0.627856
ENSG00000232653	GOLGA8N	protein_coding	21.7981	8.5899	26.1267	9.93388	3.55299	12.9074	2.11806	2.13705	3.09691	0.470105	0.820816	0.602742
ENSG00000168229	PTGDR	protein_coding	62.6622	17.431	46.5661	47.5733	8.24709	40.4178	2.04057	1.84683	7.07127	0.442452	0.238302	0.552514
ENSG00000050405	LIMA1	protein_coding	30.2557	75.4504	38.7927	50.0036	173.241	104.524	126.567	178.299	151.439	507.077	544.095	613.315
ENSG00000134070	IRAK2	protein_coding	57.4307	42.422	72.6183	38.7938	35.4262	51.2498	9.40212	13.8776	11.4844	9.01495	12.3387	9.99547
ENSG00000169442	CD52	protein_coding	490.137	545.986	425.527	357.924	165.201	279.761	488.833	493.184	426.083	111.94	119.998	96.3634
ENSG00000166197	NOLC1	protein_coding	138.752	180.589	184.6	367.797	497.004	447.227	241.562	253.94	235.313	707.729	521.88	580.114
ENSG00000178115	GOLGA8Q	protein_coding	19.037	8.36385	23.9908	9.08327	3.50112	12.1481	1.88559	2.03152	2.96787	0.359492	0.767861	0.577628
ENSG00000007237	GAS7	protein_coding	63.9119	22.0775	35.5641	38.5508	12.5262	38.4184	2.42802	3.11323	3.84533	1.27205	2.30358	1.83334
ENSG00000186399	GOLGA8R	protein_coding	19.2986	8.2885	24.8601	9.26555	3.29365	12.7808	1.85976	2.03152	2.86464	0.331839	0.741383	0.502285
ENSG00000064201	TSPAN32	protein_coding	17.5256	22.9817	17.484	16.3134	4.40882	12.3759	22.1105	13.9304	25.4204	1.32735	1.69459	1.10503
ENSG00000181163	NPM1	protein_coding	270.994	287.083	257.293	483.024	749.292	604.115	363.222	409.68	377.823	918.032	762.803	834.748
ENSG00000004799	PDK4	protein_coding	3.74927	2.76283	2.26001	2.06576	0.85583	0.658022	0	0.0527667	0	0	0.026478	0
ENSG00000105339	DENND3	protein_coding	137.618	105.214	144.417	90.9846	67.6365	91.2373	51.6342	59.125	52.3119	26.713	40.7496	30.6143
ENSG00000108561	C1QBP	protein_coding	67.8356	85.698	71.3765	164.046	249.462	216.92	119.335	126.772	115.386	336.484	263.482	282.083
ENSG00000166900	STX3	protein_coding	275.324	136.484	227.988	91.4403	46.2408	86.4793	99.2389	114.266	122.044	18.8318	35.8247	30.8905
ENSG00000169744	LDB2	protein_coding	18.8335	4.14425	9.80992	16.4957	2.36002	8.47837	0.20664	0.1583	0.20646	0.0829597	0.0529559	0.0251143
ENSG00000185905	C16orf54	protein_coding	71.2652	86.4515	66.4343	55.1376	31.7954	42.0375	76.7409	71.6571	81.8616	14.6286	19.0376	17.5549
ENSG00000086730	LAT2	protein_coding	196.648	76.857	169.65	91.9871	37.6825	84.733	21.878	28.6787	16.5168	10.0381	17.1048	7.91099
ENSG00000103489	XYLT1	protein_coding	152.267	146.882	172.232	95.1465	79.2291	82.354	102.648	115.11	88.649	32.7691	55.2065	27.0229
ENSG00000183742	MACC1	protein_coding	36.1848	11.2271	26.3254	30.5307	7.5728	16.8049	0.7749	1.1081	1.05811	0.470105	1.19151	0.703199
ENSG00000135063	FAM189A2	protein_coding	5.63843	2.13492	7.52508	5.77198	1.29671	6.14998	0	0.07915	0.0516151	0	0.026478	0.0251143
ENSG00000171101	SIGLEC17P	pseudogene	42.8986	22.9566	22.8484	16.3742	6.63917	9.99688	21.0256	22.9007	31.0723	1.16144	2.8861	1.85845
ENSG00000196139	AKR1C3	protein_coding	30.4301	12.3574	21.7308	9.59971	2.56749	6.68146	2.8413	3.29792	4.7744	0.608371	1.27094	0.954342
ENSG00000141622	RNF165	protein_coding	27.4074	10.3481	23.0471	14.5515	4.97938	12.4012	0.98154	1.45108	0.825842	0.525411	1.00616	0.276257
ENSG00000206127	GOLGA8O	protein_coding	18.4848	8.01221	23.817	8.99214	3.37145	12.0469	1.85976	2.03152	2.91625	0.359492	0.820816	0.552514
ENSG00000155629	PIK3AP1	protein_coding	372.892	116.642	296.434	288.933	76.895	188.321	24.2027	23.3229	37.1629	13.4671	22.4798	16.2489
ENSG00000167851	CD300A	protein_coding	119.134	65.0019	164.459	71.1776	33.2218	100.095	14.0515	18.4156	41.8599	1.99103	5.79867	5.07308
ENSG00000100336	APOL4	protein_coding	103.497	45.1849	89.7297	76.2813	25.1822	61.1455	5.01102	10.8963	4.18082	1.02317	4.23647	1.63243
ENSG00000147434	CHRNA6	protein_coding	0.203449	0.3014	0.347693	1.09364	1.47825	2.0753	5.83758	3.9575	1.44522	11.006	6.83131	5.97719
ENSG00000198574	SH2D1B	protein_coding	151.453	47.1691	130.013	95.7237	29.6688	98.096	1.39482	4.32687	2.78722	0.470105	2.72723	1.70777
ENSG00000136193	SCRN1	protein_coding	78.7928	25.0162	86.0541	60.94	14.7566	59.9813	6.7158	7.94138	7.27773	3.59492	5.11024	3.64157
ENSG00000205809	KLRC2	protein_coding	76.0898	20.0682	54.4885	40.6773	10.7627	35.5838	3.12543	4.32687	4.36148	1.57623	3.20383	2.26028
ENSG00000196781	TLE1	protein_coding	21.5074	9.01688	24.3137	18.5919	3.68266	15.1851	1.18818	1.8996	1.78072	0.331839	0.661949	0.728313
ENSG00000150045	KLRF1	protein_coding	31.5636	8.46431	38.3456	16.4957	3.8642	21.7147	0.20664	0.9498	1.52265	0.0276532	0.185346	0.100457
ENSG00000167613	LAIR1	protein_coding	124.394	90.8721	101.328	86.0025	42.0913	62.664	82.656	73.7678	55.7701	13.7713	25.3924	14.4658
ENSG00000000971	CFH	protein_coding	71.7011	23.459	54.414	44.262	10.9961	29.6869	8.36892	8.12607	8.56811	1.74215	3.62748	1.5822
ENSG00000165272	AQP3	protein_coding	73.0381	106.871	74.2326	59.5425	17.7131	41.9363	61.2429	89.4395	46.2729	6.22197	11.359	8.23748
ENSG00000114805	PLCH1	protein_coding	28.0469	8.18803	24.2392	8.59721	2.82683	9.97157	1.39482	1.21363	0.800034	0.912556	0.556037	0.878999
ENSG00000211696	TRGV8	TR_V_gene	4.15617	4.04378	4.89254	2.27841	1.99694	2.55616	0.92988	0.923417	1.34199	0.387145	0.476603	0.577628
ENSG00000185433	LINC00158	lincRNA	0.0290641	0.100467	0.149011	0.364546	1.27078	2.02468	0.46494	0.342983	0.722612	4.56278	3.1244	5.34934
ENSG00000107331	ABCA2	protein_coding	174.123	183.854	226.547	127.5	107.886	163.316	59.9256	68.2273	107.772	26.9342	40.2465	46.5618
ENSG00000108219	TSPAN14	protein_coding	256.113	259.756	262.012	162.436	113.981	135.35	194.345	186.319	200.37	60.7541	84.3058	76.2218
ENSG00000053372	MRTO4	protein_coding	39.2365	53.4985	56.7485	103.501	167.95	150.611	76.4568	89.5186	72.1063	218.212	178.223	192.702
ENSG00000123213	NLN	protein_coding	7.9345	10.976	9.33805	21.5994	34.1554	25.511	18.8817	19.339	19.9234	42.8348	39.055	38.6257
ENSG00000205683	DPF3	protein_coding	49.3508	20.018	41.0278	24.3335	8.99918	21.1073	8.16228	6.67498	7.51	2.46114	4.20999	2.71234
ENSG00000141076	CIRH1A	protein_coding	43.7124	54.0008	53.3461	84.5747	124.51	105.03	72.7631	79.5194	74.6096	185.083	143.749	170.903
ENSG00000245164	LINC00861	lincRNA	46.5607	40.2871	30.895	32.2623	5.88707	10.3512	40.5531	23.4548	60.5961	0.967863	2.06528	2.78768
ENSG00000150681	RGS18	protein_coding	15.6365	7.63546	8.1708	5.77198	3.55299	3.2648	1.21401	2.16343	0.903264	0.248879	0.741383	0.376714
ENSG00000113369	ARRDC3	protein_coding	161.858	130.732	87.0724	97.2731	43.777	46.3653	71.3941	47.7802	68.8804	17.7257	21.9767	26.0184
ENSG00000126878	AIF1L	protein_coding	0.174385	0.426983	0.223517	1.94425	1.68573	1.54382	0.61992	1.18725	1.65168	5.22646	3.73339	8.86533
ENSG00000246695	RASSF8-AS1	antisense	4.8537	1.73305	3.20375	2.06576	0.959567	2.45493	0.20664	0.1583	0.10323	0.0553064	0.026478	0.0753428
ENSG00000126457	PRMT1	protein_coding	105.735	133.847	112.653	267.425	353.458	307.398	150.305	173.866	142.432	418.614	357.161	401.828
ENSG00000100242	SUN2	protein_coding	477.639	563.09	509.296	359.686	227.34	335.996	492.191	538.853	524.926	98.003	169.591	126.777
ENSG00000128050	PAICS	protein_coding	115.472	187.747	174.964	278.878	559.324	434.7	277.569	337.707	285.432	746.499	640.396	697.121
ENSG00000100462	PRMT5	protein_coding	41.5035	49.4045	49.9188	88.4024	132.861	110.801	68.4753	69.5728	65.4738	165.09	134.879	145.487
ENSG00000163346	PBXIP1	protein_coding	188.568	183.226	164.335	163.377	59.182	100.956	184.142	162.943	173.246	25.2197	42.8148	33.8038
ENSG00000184254	ALDH1A3	protein_coding	22.2922	3.56657	8.29497	15.1894	0.933633	4.17591	0	0	0.0258076	0	0	0
ENSG00000145246	ATP10D	protein_coding	63.011	34.5856	75.4246	35.604	16.9091	37.0517	16.5312	17.2283	22.3751	6.49851	9.77036	7.60962
ENSG00000254087	LYN	protein_coding	95.214	48.8519	101.179	53.0415	41.1576	65.5998	11.3394	16.727	18.7621	7.88117	14.3775	13.2101
ENSG00000227507	LTB	protein_coding	837.831	1208.79	1019.98	734.105	265.619	744.578	701.646	959.298	661.19	151.899	239.44	205.033
ENSG00000080824	HSP90AA1	protein_coding	1198.52	1515.61	1491.03	2080.13	2854.43	2346.76	1865.7	2265.77	1854.2	4224.17	3747.05	3850.59
ENSG00000125730	C3	protein_coding	15.2296	7.45965	19.893	15.6755	5.44619	14.8308	0.54243	0.817883	0.438728	0.884903	0.847294	0.803656
ENSG00000147883	CDKN2B	protein_coding	53.7104	31.4712	41.1768	35.3306	9.72534	25.8147	14.7489	13.9304	6.29704	2.46114	3.99817	1.95891
ENSG00000198740	ZNF652	protein_coding	64.2898	41.0406	56.3015	47.1783	17.4019	30.4209	35.0513	28.2302	34.6595	7.82586	10.4323	9.1667
ENSG00000204252	HLA-DOA	protein_coding	1.22069	1.08002	1.7633	1.33667	2.10067	3.2648	15.1622	21.9245	25.4721	8.04709	20.6793	22.7033
ENSG00000075420	FNDC3B	protein_coding	85.0415	59.7274	92.6106	49.4871	44.2698	52.085	23.6086	24.1407	23.4591	21.8737	24.042	18.9864
ENSG00000081052	COL4A4	protein_coding	5.9872	3.94332	13.6842	4.01001	1.16704	9.187	0.2583	0.422133	0.412921	0	0.0794339	0.100457
ENSG00000116663	FBXO6	protein_coding	80.5075	72.0848	87.8919	46.1151	42.3506	48.4912	40.7339	44.5878	42.7889	23.6159	28.3844	19.4635
ENSG00000249353	NPM1P27	pseudogene	63.4469	62.9424	55.4819	114.285	171.425	137.805	85.4198	99.1486	92.262	212.294	183.863	195.64
ENSG00000096384	HSP90AB1	protein_coding	803.651	1046.31	1088.06	1719.08	2634.45	2135.76	1315.88	1439	1215.9	3318.28	2800.84	2789.52
ENSG00000171604	CXXC5	protein_coding	67.1962	22.6301	54.4637	43.8671	10.633	41.0252	2.09223	4.48517	3.48402	1.93573	3.30974	1.65754
ENSG00000188626	GOLGA8M	protein_coding	7.9345	4.11913	11.8464	4.22266	1.78946	5.99813	1.00737	0.844267	1.54845	0.276532	0.317735	0.3516
ENSG00000130775	THEMIS2	protein_coding	57.6922	50.0826	60.1758	40.6773	23.652	35.9128	39.7007	41.1844	41.2663	12.0845	15.8338	14.9681
ENSG00000260916	CCPG1	protein_coding	60.8602	63.3945	57.4191	35.5432	32.9106	34.2678	37.7118	35.8022	37.2403	18.1958	21.4471	17.1782
ENSG00000165929	TC2N	protein_coding	230.798	156.201	235.215	154.598	42.3506	93.4139	237.507	172.573	298.851	28.1786	29.2052	32.6485
ENSG00000239998	LILRA2	protein_coding	3.51676	2.16003	3.4521	1.51894	1.01144	2.22715	0.07749	0.211067	0.438728	0	0.0794339	0.100457
ENSG00000160255	ITGB2	protein_coding	576.515	550.582	585.938	408.231	268.705	381.172	356.092	406.092	373.229	172.197	204.489	185.645
ENSG00000079112	CDH17	protein_coding	106.927	11.9304	41.3259	43.1987	2.41188	10.1993	0.20664	0.369367	0.438728	0.193573	0.238302	0.276257
ENSG00000272908	RP11-121A8.1	lincRNA	30.8661	8.76571	34.6203	16.1008	2.93057	15.2104	2.37636	2.40088	3.58725	0.663677	0.820816	1.0548
ENSG00000060138	YBX3	protein_coding	6.91725	11.8551	14.7273	23.6955	45.5405	47.8332	31.5643	36.3826	38.5307	65.0404	65.5594	69.3907
ENSG00000197943	PLCG2	protein_coding	128.085	56.3116	125.617	100.159	36.9822	88.9343	12.5792	14.0623	22.6074	7.7429	12.5241	12.3562
ENSG00000052749	RRP12	protein_coding	22.0887	26.046	28.1383	61.8209	81.5632	69.143	37.3244	34.7996	34.4273	102.981	75.7005	80.2652
ENSG00000173597	SULT1B1	protein_coding	11.3641	8.76571	11.151	4.61758	1.29671	3.41665	12.7342	7.78308	10.5037	1.13378	0.661949	0.527399
ENSG00000140465	CYP1A1	protein_coding	44.6424	17.3054	31.7146	41.8924	7.80621	20.0697	4.59774	2.74387	3.4324	1.90807	1.93289	1.85845
ENSG00000116649	SRM	protein_coding	43.2474	68.9201	51.6821	137.434	213.257	202.772	86.0656	96.4838	91.9007	225.235	183.466	261.716
ENSG00000170858	LILRP2	pseudogene	17.8454	4.79728	5.66244	8.08077	2.17848	3.36604	0.38745	0.39575	1.00649	0.0829597	0.185346	0.0753428
ENSG00000005238	FAM214B	protein_coding	30.837	35.0629	34.4713	18.7437	14.8603	20.095	19.0109	22.5314	21.188	6.36024	9.34672	7.45893
ENSG00000108176	DNAJC12	protein_coding	0.116256	0.577683	0.248352	1.03288	2.46375	1.99938	4.33944	4.14218	2.29687	6.13902	6.40766	6.00231
ENSG00000123685	BATF3	protein_coding	3.54582	6.42986	7.7486	7.26054	52.6206	25.182	22.2138	34.0873	25.0591	69.9903	102.893	68.3108
ENSG00000101955	SRPX	protein_coding	7.61479	1.93398	5.73694	6.98713	0.907699	4.50492	0.12915	0.3166	0.232268	0	0.0529559	0.0251143
ENSG00000172322	CLEC12A	protein_coding	18.3104	3.24005	10.5301	10.663	1.27078	6.42837	0.98154	0.55405	1.00649	0.0553064	0.0529559	0.125571
ENSG00000126602	TRAP1	protein_coding	48.8567	63.5703	45.1008	112.371	163.075	130.162	83.2501	79.4138	67.59	201.951	162.151	179.944
ENSG00000227487	NCAM1-AS1	antisense	4.01085	1.48188	3.22858	3.25054	0.726159	1.99938	0.05166	0.1583	0.10323	0	0.026478	0.0251143
ENSG00000143195	ILDR2	protein_coding	2.47045	1.18048	1.2666	4.10114	2.02287	2.58147	4.85604	4.61708	4.12921	19.4955	11.4914	18.1074
ENSG00000142347	MYO1F	protein_coding	250.939	329.028	309.099	186.617	100.858	181.209	235.053	268.213	299.058	37.2212	67.6512	66.1258
ENSG00000231560	AC091814.3	lincRNA	5.81282	1.75817	6.10947	4.76948	0.907699	3.56851	0.23247	0.211067	0.438728	0.0553064	0.0529559	0.0753428
ENSG00000173110	HSPA6	protein_coding	4.59213	4.01867	6.82969	2.70372	2.07474	3.23949	0.69741	0.55405	1.16134	0.193573	0.450125	0.527399
ENSG00000150938	CRIM1	protein_coding	123.668	53.172	144.516	57.3553	37.0341	68.6368	20.7415	25.5654	26.3237	14.4626	20.7852	19.2626
ENSG00000100385	IL2RB	protein_coding	2525.23	1342.16	2631.69	1378.9	1147.46	1403.76	606.153	726.148	632.337	617.054	795.318	647.646
ENSG00000126264	HCST	protein_coding	104.834	70.7536	92.71	64.8285	44.9959	63.98	61.7079	50.7879	71.8224	20.1592	23.5919	27.1485
ENSG00000136158	SPRY2	protein_coding	46.27	11.3025	32.112	22.7538	5.10905	22.7777	1.0332	1.92598	1.23876	0.746637	1.5622	0.878999
ENSG00000136161	RCBTB2	protein_coding	225.741	131.988	187.506	142.264	65.6396	138.311	69.1728	80.5219	104.469	14.7668	30.8468	30.8403
ENSG00000164949	GEM	protein_coding	105.009	20.2691	63.2554	42.7734	4.07168	17.6654	0.69741	1.02895	1.78072	1.2997	0.635471	0.452057
ENSG00000172543	CTSW	protein_coding	1008.29	384.335	1067.72	499.003	202.08	638.611	167.378	122.92	250.72	49.8864	60.2373	100.206
ENSG00000255857	PXN-AS1	antisense	40.4863	54.3022	46.1191	25.0929	22.7703	23.7647	27.509	29.9451	29.0851	13.3565	15.066	14.6918
ENSG00000100427	MLC1	protein_coding	36.2139	15.1202	43.6355	16.435	5.10905	19.361	1.62729	3.50898	3.12271	0.165919	1.0856	1.00457
ENSG00000159164	SV2A	protein_coding	2.49951	3.4661	4.39584	3.34167	3.29365	4.75801	18.4685	16.8853	15.7168	17.3386	18.4287	19.8905
ENSG00000115053	NCL	protein_coding	677.542	838.017	898.986	1296.93	1958.01	1675.43	1064.04	1171.13	1015.01	2545.73	2099.67	2188.76
ENSG00000100867	DHRS2	protein_coding	0.0871923	0.251167	0.298023	0.51644	1.8932	2.12592	1.49814	1.60938	1.23876	3.48431	3.25679	5.19865
ENSG00000160325	CACFD1	protein_coding	9.91086	5.85218	7.84794	7.74661	3.47519	6.83331	1.31733	1.45108	0.851649	0.663677	0.90025	0.602742
ENSG00000108370	RGS9	protein_coding	38.7134	30.7428	50.4901	34.3281	18.1799	38.6209	11.1069	16.0674	22.0913	2.10164	6.4871	3.1644
ENSG00000253230	LINC00599	lincRNA	94.7199	32.0489	78.3552	78.2863	16.4942	56.0584	6.56082	7.20265	7.58742	0.636024	3.54805	2.26028
ENSG00000164362	TERT	protein_coding	0.0871923	0.22605	0.124176	1.88349	2.30815	1.74629	0.43911	0.817883	0.929072	1.99103	2.38302	3.06394
ENSG00000136869	TLR4	protein_coding	66.1789	18.2096	56.1525	69.8713	14.8344	58.1337	1.0332	2.66472	1.29038	0.193573	1.40333	0.502285
ENSG00000110934	BIN2	protein_coding	244.603	255.035	303.834	165.595	115.796	169.896	223.662	225.393	285.199	54.3939	84.4647	75.0916
ENSG00000091127	PUS7	protein_coding	13.1079	14.1658	17.633	35.4521	44.1401	39.861	18.8559	21.0539	20.4138	56.7168	44.5359	46.7627
ENSG00000004478	FKBP4	protein_coding	50.4262	78.9919	57.3446	139.257	215.747	178.805	78.4716	97.2753	79.9518	242.768	214.101	227.837
ENSG00000122223	CD244	protein_coding	95.9406	49.3291	100.136	46.1758	20.9549	55.122	21.1806	29.9451	40.1307	4.09268	11.2531	5.85162
ENSG00000211829	TRDC	TR_C_gene	349.583	163.183	499.71	244.945	102.622	343.159	30.4019	55.8271	61.4736	11.3378	28.0931	26.5207
ENSG00000128683	GAD1	protein_coding	0	0.07535	0.0248352	0.0303788	0.285277	0.17716	0.33579	0.580433	0.232268	1.88042	2.93905	3.49088
ENSG00000115738	ID2	protein_coding	680.914	507.507	751.217	431.835	316.787	485.165	324.786	312.537	332.272	199.96	219.846	199.633
ENSG00000204856	FAM216A	protein_coding	7.90543	9.01688	8.79168	14.8249	25.5712	21.9678	13.3541	14.6955	14.478	41.2033	31.1381	38.3746
ENSG00000157227	MMP14	protein_coding	17.0606	24.338	39.2894	13.0629	15.3531	29.9147	0.5166	2.2162	2.09041	0.165919	1.05912	1.02968
ENSG00000038427	VCAN	protein_coding	6.27784	2.81307	6.01013	5.49857	3.00837	4.17591	0.33579	0.422133	0.335498	0.414798	0.503081	0.200914
ENSG00000161681	SHANK1	protein_coding	4.03991	1.98422	1.49011	3.34167	0.622422	0.936416	0.05166	0.1583	0.0258076	0	0	0
ENSG00000120254	MTHFD1L	protein_coding	24.501	30.4665	35.5641	55.6844	91.5479	81.8479	44.2726	48.5453	52.5442	97.6988	94.9499	103.923
ENSG00000160818	GPATCH4	protein_coding	49.9612	59.8028	64.9442	115.379	162.037	142.057	79.2206	92.6583	92.2362	190.945	163.422	180.823
ENSG00000101444	AHCY	protein_coding	55.4834	76.857	66.8813	109.516	161.078	150.333	89.8884	114.108	91.8233	228.969	201.868	234.919
ENSG00000175029	CTBP2	protein_coding	51.24	19.2896	60.7718	28.4346	9.07699	32.0153	4.23612	4.48517	5.70347	3.15247	3.46861	4.77171
ENSG00000167984	NLRC3	polymorphic_pseudogene	248.585	227.758	249.694	181.028	96.9681	158.685	218.961	199.273	232.474	49.2504	74.9061	67.1806
ENSG00000100097	LGALS1	protein_coding	407.798	380.216	371.709	194.576	176.301	203.759	229.861	326.388	177.298	63.2982	94.5792	34.7832
ENSG00000236790	LINC00299	lincRNA	16.1887	6.22893	18.2042	9.9035	3.7864	11.9709	0.49077	0.7915	1.29038	0.0553064	0.450125	0.477171
ENSG00000231434	RP11-144L1.8	pseudogene	43.9449	54.0511	54.8859	78.1344	105.449	86.7071	69.3277	82.2105	68.0545	156.158	137.579	140.841
ENSG00000148175	STOM	protein_coding	219.289	119.53	229.602	117.779	82.3412	122.873	88.3128	79.4402	117.424	39.0463	52.9559	41.0618
ENSG00000150457	LATS2	protein_coding	35.5163	19.9426	34.0243	20.9006	11.048	21.3604	6.40584	8.04692	9.60041	3.429	5.24263	4.39499
ENSG00000267128	RNF157-AS1	antisense	16.6828	13.8895	16.6148	8.65797	7.28752	7.89627	9.42795	8.81203	11.0972	2.65471	3.97169	3.31508
ENSG00000179630	LACC1	protein_coding	158.138	46.5914	114.068	142.446	31.5879	79.8232	13.1475	12.1627	9.26491	9.81689	11.412	8.56396
ENSG00000213203	GIMAP1	protein_coding	98.8179	63.0679	65.2174	62.3374	18.8023	31.0283	90.56	55.8007	61.5252	10.2593	14.6423	10.8494
ENSG00000120093	HOXB3	protein_coding	25.2276	13.1611	23.8667	14.3996	5.6796	12.0469	7.30989	4.9073	8.90361	1.74215	2.51541	2.61188
ENSG00000215005	HSPD1P7	pseudogene	1.59853	2.1098	1.83781	5.65046	7.88401	6.55492	3.66786	3.7992	3.56144	12.4163	8.44647	10.6736
ENSG00000135245	HILPDA	protein_coding	2.9936	5.4252	4.39584	6.28842	9.31039	8.52898	6.17337	7.01797	5.34216	25.275	19.3554	23.6827
ENSG00000125454	SLC25A19	protein_coding	9.99805	13.5128	13.0137	21.2652	34.7	32.9011	18.1068	20.9747	23.201	57.9888	41.438	48.3449
ENSG00000183010	PYCR1	protein_coding	13.3695	24.5139	16.4658	42.1051	78.5808	70.13	26.9407	33.2166	26.1172	78.4522	75.8064	90.4867
ENSG00000180817	PPA1	protein_coding	84.8672	106.947	93.8524	172.734	278.767	223.272	146.869	156.664	137.09	348.597	296.977	295.092
ENSG00000042493	CAPG	protein_coding	257.246	137.187	295.043	141.535	49.0935	167.391	127.135	98.2251	88.0296	39.0187	32.5149	36.7673
ENSG00000186594	MIR22HG	lincRNA	29.5582	25.1669	30.2493	21.3563	9.62161	18.9814	11.4944	13.4819	14.1683	2.90359	5.95754	4.42011
ENSG00000130204	TOMM40	protein_coding	40.1085	58.2455	50.4901	95.7541	138.567	130.364	56.6194	73.0291	62.9188	171.754	138.268	166.934
ENSG00000166046	TCP11L2	protein_coding	13.3695	10.0718	7.20222	10.268	3.52706	4.35307	11.7527	6.8069	10.194	0.912556	1.24446	0.803656
ENSG00000214706	IFRD2	protein_coding	29.3257	42.623	35.8869	71.0561	102.181	94.5021	43.6785	51.0517	50.015	115.203	93.2289	116.53
ENSG00000239672	NME1	protein_coding	52.0247	79.3184	64.8697	127.834	234.212	173.44	97.2758	113.923	89.7587	271.721	231.656	238.937
ENSG00000196220	SRGAP3	protein_coding	27.3202	10.122	27.0953	22.0247	3.42332	16.0203	1.62729	2.87578	0.877457	0.359492	0.820816	0.728313
ENSG00000269072	CTD-3187F8.14	antisense	1.97636	0.853966	2.33451	1.27591	0.466816	1.41728	0.02583	0.0527667	0.0774227	0	0	0
ENSG00000165449	SLC16A9	protein_coding	0.0871923	0.401867	0.198682	1.1544	4.17541	1.72098	0.5166	1.7413	0.412921	5.69656	6.93722	6.25345
ENSG00000136315	RP11-84C10.2	lincRNA	2.06355	14.8942	27.2443	0.972123	2.41188	4.45431	0.02583	0.211067	0.258076	0.0276532	0.13239	0.0251143
ENSG00000137309	HMGA1	protein_coding	37.9868	122.067	59.4059	167.904	279.96	198.444	135.194	187.005	146.69	448.342	352.289	396.152
ENSG00000108018	SORCS1	protein_coding	1.4532	1.28095	2.23517	1.03288	0.648356	1.21481	0.02583	0	0	0.0276532	0	0.0251143
ENSG00000080845	DLGAP4	protein_coding	55.9774	57.2911	48.9254	48.8188	39.1607	35.761	27.6123	25.4599	22.6848	17.9469	18.2433	13.3608
ENSG00000101439	CST3	protein_coding	5.78375	3.59168	8.69234	3.09864	1.19298	4.68208	0.85239	0.527667	0.800034	0.359492	0.211824	0.401828
ENSG00000100100	PIK3IP1	protein_coding	159.271	128.246	49.0993	125.161	29.9281	37.6591	120.962	67.6996	75.4871	11.9185	15.3307	10.6484
ENSG00000196497	IPO4	protein_coding	22.7572	29.4618	30.3983	61.9425	75.6761	67.8269	37.4793	43.5853	37.5242	90.8961	77.2891	78.3314
ENSG00000102962	CCL22	protein_coding	1.36601	4.04378	6.9787	28.3738	14.6269	26.9536	35.9812	39.2848	57.0863	42.8072	45.0919	43.5983
ENSG00000260810	CTD-2547L24.4	lincRNA	4.47587	4.04378	4.39584	3.34167	1.32265	2.93579	1.73061	1.71492	1.85814	0.276532	0.503081	0.577628
ENSG00000117289	TXNIP	protein_coding	687.395	654.138	614.623	440.25	288.467	303.956	754.262	664.886	676.906	216.967	264.727	263.624
ENSG00000182511	FES	protein_coding	147.617	64.7507	115.509	116.26	40.8205	81.3417	12.8375	19.0224	8.28423	7.07922	14.96	6.35391
ENSG00000213722	DDAH2	protein_coding	21.2168	17.3556	27.3188	12.0604	5.21278	10.25	11.1327	11.5295	11.8199	2.43348	4.26295	3.59134
ENSG00000204282	TNRC6C-AS1	processed_transcript	51.1237	33.6061	45.8707	39.7051	13.823	27.6116	31.7967	24.4046	41.163	6.11136	8.39351	7.53428
ENSG00000188305	C19orf35	protein_coding	2.5867	2.46143	3.82463	1.79235	0.752093	2.58147	0.61992	0.527667	0.464536	0.0276532	0.13239	0.200914
ENSG00000173930	SLCO4C1	protein_coding	14.1251	3.4661	10.853	5.37706	1.73759	4.12529	0.90405	1.00257	2.32268	0.276532	0.238302	0.477171
ENSG00000172116	CD8B	protein_coding	8.6611	4.89775	10.1328	12.1515	5.86114	15.0333	92.5747	79.2291	94.3008	42.0605	41.994	48.3952
ENSG00000197905	TEAD4	protein_coding	0.0871923	0.251167	0.173847	0.759471	3.34552	2.30308	0.5166	1.1081	0.387113	4.28625	3.25679	4.06851
ENSG00000103522	IL21R	protein_coding	10.5212	21.952	14.9011	69.9017	60.1675	58.3868	30.1178	37.3324	25.9882	110.475	80.2811	54.4979
ENSG00000116852	KIF21B	protein_coding	347.025	414.576	398.705	237.32	246.427	231.725	326.879	335.675	315.73	122.172	161.304	136.019
ENSG00000255964	RP11-69M1.3	pseudogene	1.51133	2.1098	1.88748	4.89099	7.88401	6.65615	3.77118	3.72005	3.17433	12.361	8.7642	10.774
ENSG00000121281	ADCY7	protein_coding	224.52	283.165	280.489	165.382	153.064	205.961	172.054	192.308	211.183	72.728	95.3471	86.9707
ENSG00000169583	CLIC3	protein_coding	2.76109	7.30895	6.55651	2.88599	1.76353	6.04874	0.69741	1.63577	1.7033	0.0276532	0.105912	0.276257
ENSG00000080608	KIAA0020	protein_coding	49.6124	55.4827	58.8844	100.159	140.434	108.827	72.8664	84.242	69.0352	181.405	146.37	144.08
ENSG00000048052	HDAC9	protein_coding	21.7981	6.90708	19.3715	12.0604	2.67123	10.6296	1.11069	0.685967	2.91625	0.636024	0.503081	0.401828
ENSG00000261771	DYX1C1-CCPG1	processed_transcript	36.4754	39.2322	34.4465	21.2956	19.6063	20.6518	22.7821	21.7662	22.7106	11.2272	13.186	10.4475
ENSG00000135404	CD63	protein_coding	269.163	175.113	288.908	169.727	113.799	192.092	87.3829	104.953	109.243	59.3991	71.7817	65.071
ENSG00000167747	C19orf48	protein_coding	38.1612	63.8717	52.8742	80.352	125.6	130.668	82.7335	91.0225	90.0168	205.491	153.387	217.967
ENSG00000135624	CCT7	protein_coding	211.877	259.505	244.776	383.837	526.18	474.105	330.366	371.029	319.394	696.861	590.246	624.491
ENSG00000140859	KIFC3	protein_coding	15.7527	8.76571	17.2108	11.4832	4.09761	10.9586	0.28413	1.2664	0.567766	0.304185	1.00616	0.3516
ENSG00000117395	EBNA1BP2	protein_coding	45.6597	57.492	57.3943	98.3059	145.802	122.392	66.4606	80.5747	72.1321	174.049	141.26	154.528
ENSG00000008394	MGST1	protein_coding	2.55764	2.98888	3.32792	1.82273	1.03737	1.44259	0.05166	0.342983	0.0516151	0.0829597	0.26478	0.0502285
ENSG00000160124	CCDC58	protein_coding	9.91086	10.1722	10.0583	20.5361	30.4209	24.0431	15.1364	14.7747	14.5813	41.867	31.0851	34.6577
ENSG00000141682	PMAIP1	protein_coding	45.1365	37.675	39.0658	66.317	77.4656	73.825	57.9367	50.3922	47.2794	137.049	93.679	107.389
ENSG00000175920	DOK7	protein_coding	4.41774	2.28562	3.4521	3.06826	0.881764	4.04937	0.18081	0.211067	0.154845	0.0829597	0.211824	0.0251143
ENSG00000163754	GYG1	protein_coding	232.193	132.34	209.51	156.846	86.2573	127.226	91.7223	97.2753	106.405	43.2773	57.06	49.0481
ENSG00000261602	CTD-2033A16.1	antisense	9.30051	14.2663	9.04003	2.91637	4.22728	3.69505	4.46859	4.77538	3.58725	1.85277	1.98585	1.53197
ENSG00000156575	PRG3	protein_coding	3.63301	29.06	165.03	2.36955	3.11211	21.5123	0	0.07915	0.0258076	0	0.0529559	0.0251143
ENSG00000141524	TMC6	protein_coding	257.624	245.842	252.872	221.067	114.111	185.841	177.736	159.012	214.229	64.1555	80.2547	73.5597
ENSG00000169397	RNASE3	protein_coding	2.20887	13.0104	32.112	0.78985	2.23035	4.98578	0.05166	0.263833	0.180653	0.0276532	0.105912	0.0251143
ENSG00000139112	GABARAPL1	protein_coding	134.916	68.0159	111.61	89.5265	35.4002	79.4182	37.1694	34.8524	46.7633	17.2003	21.5531	24.1348
ENSG00000171860	C3AR1	protein_coding	12.8173	16.5016	19.3715	6.10615	5.83521	6.37776	12.1143	9.68268	9.9101	2.93124	3.54805	1.53197
ENSG00000178977	LINC00324	lincRNA	13.4276	8.53966	10.8282	7.74661	2.67123	6.07405	11.4944	8.81203	10.7876	1.41031	1.29742	1.70777
ENSG00000035664	DAPK2	protein_coding	33.9178	16.2756	16.0187	26.065	8.37676	14.1728	4.85604	6.85967	4.30986	0.636024	2.46245	0.929227
ENSG00000170558	CDH2	protein_coding	14.7064	3.13958	10.5053	5.1644	1.21891	4.7327	0.36162	0.6332	0.438728	0.331839	0.450125	0.301371
ENSG00000251002	AE000661.37	processed_transcript	65.1326	29.7381	95.5164	46.2062	19.0357	64.7393	5.78592	10.5797	12.0005	1.96338	5.56037	4.94751
ENSG00000000938	FGR	protein_coding	143.431	61.9879	113.1	101.648	28.9686	91.0349	1.60146	6.0154	18.4008	0.331839	1.72107	2.58677
ENSG00000085415	SEH1L	protein_coding	40.0503	47.37	48.8261	86.0025	108.431	85.7201	50.7301	63.1617	52.9829	134.422	111.605	123.487
ENSG00000117114	LPHN2	protein_coding	16.5375	3.96843	9.98377	4.95175	1.68573	5.41603	0.46494	0.527667	0.800034	0.0829597	0.503081	0.1758
ENSG00000136156	ITM2B	protein_coding	593.14	374.715	393.589	447.936	199.746	292.567	362.653	255.443	315.446	94.7123	115.682	104.978
ENSG00000143365	RORC	protein_coding	205.89	73.843	213.012	167.114	38.1233	149.599	5.166	23.5075	15.2006	2.5441	8.60533	3.74202
ENSG00000152413	HOMER1	protein_coding	2.44138	1.78328	1.73847	11.6047	6.79477	9.54132	2.91879	2.90217	3.01948	14.4626	10.0351	9.94524
ENSG00000137265	IRF4	protein_coding	22.3212	99.5373	47.1621	177.929	490.287	368.467	105.826	113.343	89.4232	549.774	464.609	512.883
ENSG00000106868	SUSD1	protein_coding	39.2075	39.6843	55.5316	23.6651	19.7878	32.724	20.5607	31.2642	27.8464	5.28177	11.2267	8.89045
ENSG00000213699	SLC35F6	protein_coding	58.971	46.0137	53.7435	40.3431	26.9716	36.1659	25.6234	25.671	25.2656	16.9791	17.5284	16.3745
ENSG00000154734	ADAMTS1	protein_coding	35.9813	19.8924	55.2833	12.8503	5.13498	17.716	0.92988	2.26897	3.27756	0.110613	0.741383	1.35617
ENSG00000189430	NCR1	protein_coding	74.0844	22.605	57.4936	39.9482	14.0045	37.9122	0.82656	2.16343	5.4712	0.387145	1.64163	1.9338
ENSG00000139679	LPAR6	protein_coding	222.137	194.78	197.564	142.872	93.9857	128.517	145.423	162.257	226.977	18.7765	44.5359	49.8267
ENSG00000090238	YPEL3	protein_coding	41.2129	43.4769	28.7841	43.2899	15.5346	29.5604	30.3244	26.8846	39.7952	5.03289	8.18169	6.83108
ENSG00000255581	RP11-69M1.4	pseudogene	2.12168	2.61213	2.43385	5.37706	9.5438	7.56726	4.31361	4.03665	3.89694	14.3244	10.5912	12.532
ENSG00000196187	TMEM63A	protein_coding	112.216	94.9661	68.4708	75.1573	26.7123	30.1931	93.7113	64.6128	108.108	16.2048	18.7199	23.0549
ENSG00000175294	CATSPER1	protein_coding	3.8074	2.23538	2.33451	2.33917	1.63386	2.15123	0.28413	0.342983	0.154845	0.110613	0.344213	0.0753428
ENSG00000136830	FAM129B	protein_coding	69.6957	109.86	92.1139	46.1758	48.9379	61.5757	75.1911	87.4344	71.9257	27.0172	34.0771	28.6554
ENSG00000007350	TKTL1	protein_coding	2.03449	1.15537	3.30309	1.09364	0.440882	1.64506	0.41328	0.976183	0.877457	0.0553064	0	0.0251143
ENSG00000100304	TTLL12	protein_coding	39.1203	59.8781	44.6041	86.3063	130.605	104.372	70.1801	79.15	61.1381	178.114	136.865	143.679
ENSG00000115590	IL1R2	protein_coding	0	0.0502333	0.149011	0.364546	0.829896	0.658022	0.15498	0.184683	0.10323	5.69656	3.3627	1.50686
ENSG00000171596	NMUR1	protein_coding	7.26602	3.74238	6.9042	5.07327	1.29671	4.02406	1.93725	3.42983	3.35498	0.165919	0.529559	0.200914
ENSG00000183813	CCR4	protein_coding	5.84188	49.6305	14.4789	45.2341	112.814	87.4917	75.8627	114.556	107.85	214.036	234.33	290.773
ENSG00000113460	BRIX1	protein_coding	43.0149	52.4687	48.3046	77.9521	123.551	93.4139	64.7816	67.1983	61.8091	149.079	122.222	125.345
ENSG00000133561	GIMAP6	protein_coding	347.548	239.161	332.022	239.112	121.632	188.068	248.226	205.025	198.279	70.5434	96.6445	66.4523
ENSG00000132341	RAN	protein_coding	277.707	358.365	349.978	453.343	742.575	631.271	438.309	515.108	451.348	913.579	813.826	863.679
ENSG00000140398	NEIL1	protein_coding	26.2158	10.8504	23.0471	15.554	5.73147	12.2493	2.09223	1.71492	4.59374	1.43797	1.82698	2.05937
ENSG00000254244	PAICSP4	pseudogene	7.09164	12.5583	11.3249	18.8653	38.6939	29.5098	18.1843	22.5841	17.7298	49.8588	41.7822	46.9385
ENSG00000213443	RP11-75L1.2	pseudogene	28.9188	46.4658	35.9614	69.9625	81.5891	74.4578	78.1616	69.2562	68.6223	124.827	92.7787	99.5027
ENSG00000198133	TMEM229B	protein_coding	86.8726	45.863	71.2523	67.6841	25.5712	43.2776	54.0622	38.0184	38.9694	14.6839	12.8948	11.653
ENSG00000065361	ERBB3	protein_coding	1.4532	3.96843	2.83122	1.03288	0.803962	0.708639	3.04794	1.71492	2.86464	0.276532	0.211824	0.1758
ENSG00000110057	UNC93B1	protein_coding	29.5001	26.1464	32.261	19.6855	13.6673	23.3092	12.7084	8.8648	9.08426	6.83035	7.36087	6.17811
ENSG00000106628	POLD2	protein_coding	48.1592	71.0299	61.6411	100.129	135.066	132.592	75.8111	97.0379	90.8942	186.549	159.053	196.946
ENSG00000115758	ODC1	protein_coding	107.159	180.463	117.322	314.148	527.995	399.04	147.98	191.833	200.138	532.684	425.103	512.255
ENSG00000266714	MYO15B	protein_coding	26.5065	21.0729	16.3664	29.9839	11.5407	11.4901	14.7231	9.10225	8.31003	2.1846	3.68044	1.60731
ENSG00000145839	IL9	protein_coding	0	0.0251167	0	0.303788	15.3271	3.51789	0.36162	0.738733	0.180653	7.16218	6.08993	2.83791
ENSG00000254126	CD8BP	pseudogene	0.871923	0.577683	1.24176	1.45818	0.933633	1.64506	11.2361	9.36608	10.9166	5.6136	5.61333	5.82651
ENSG00000163938	GNL3	protein_coding	99.1667	101.496	103.687	171.61	257.19	200.95	124.165	133.473	125.192	324.345	265.759	273.997
ENSG00000184220	CMSS1	protein_coding	14.8518	17.5314	23.2955	31.1687	58.3521	47.7319	28.568	26.1459	33.6272	92.0852	62.7527	69.0391
ENSG00000160791	CCR5	protein_coding	248.033	279.724	504.329	111.764	104.437	193.788	190.522	224.417	371.319	31.497	59.2047	60.877
ENSG00000091592	NLRP1	protein_coding	120.413	118.651	95.1438	104.048	44.5291	57.7035	118.999	89.6506	149.787	18.5553	31.2175	28.7307
ENSG00000158856	DMTN	protein_coding	39.6144	31.6219	31.963	18.3488	14.99	16.5265	18.5718	23.1909	17.2394	7.18984	11.465	6.42925
ENSG00000160606	TLCD1	protein_coding	0.581282	1.28095	0.968575	3.49357	4.53849	4.65677	1.00737	1.39832	1.18715	6.38789	5.21616	6.90642
ENSG00000259746	CTD-3065B20.1	pseudogene	4.27242	5.4252	5.28991	12.3946	17.2981	13.5401	7.80066	8.04692	6.68416	23.4776	17.396	19.9407
ENSG00000073350	LLGL2	protein_coding	27.5528	26.3725	35.0922	24.0297	10.7368	20.3734	14.5681	15.0121	24.9817	5.06054	5.08377	6.25345
ENSG00000110852	CLEC2B	protein_coding	108.177	53.825	91.2695	70.5093	27.1532	61.1202	40.0623	34.4566	48.2085	12.6928	18.3757	17.6553
ENSG00000007402	CACNA2D2	protein_coding	6.16159	4.57123	6.13431	5.13402	2.67123	3.36604	2.78964	2.26897	1.83234	0.691331	0.953206	0.753428
ENSG00000244491	RP3-508I15.18	antisense	26.9134	29.06	28.1632	19.2298	12.63	18.3993	27.0698	28.7578	29.3174	5.72422	9.32024	6.98176
ENSG00000162772	ATF3	protein_coding	9.32957	8.23826	9.28838	15.3717	15.3531	18.0197	15.3947	14.0887	17.2394	33.4051	27.9342	30.8403
ENSG00000169403	PTAFR	protein_coding	3.34237	11.7044	11.3497	2.12652	3.21585	3.97344	0.80073	1.00257	0.541959	0.94021	0.794339	0.426942
ENSG00000127533	F2RL3	protein_coding	9.96898	7.61035	6.75519	4.89099	3.16398	4.53023	1.73061	3.87835	0.490344	0.165919	0.714905	0.100457
ENSG00000140678	ITGAX	protein_coding	234.547	131.737	150.874	161.98	74.7684	116.116	28.723	51.8432	11.6392	8.65546	30.026	6.45436
ENSG00000155366	RHOC	protein_coding	160.318	79.5696	134.905	98.7616	41.1836	91.7688	54.9146	62.7396	47.6924	24.5008	34.6332	21.0206
ENSG00000179294	C17orf96	protein_coding	5.14434	13.6383	10.5301	29.1029	50.0272	59.2473	13.8449	15.4079	11.6908	85.3102	56.0009	47.4408
ENSG00000128294	TPST2	protein_coding	56.1518	61.5609	68.5701	36.2116	40.4056	55.0967	33.6048	38.4669	41.4727	20.3528	21.3942	19.1622
ENSG00000165732	DDX21	protein_coding	264.89	296.05	340.392	535.427	761.818	632.132	403.8	398.045	358.467	988.077	726.025	695.79
ENSG00000183199	HSP90AB3P	pseudogene	90.8544	110.689	123.829	189.139	284.291	234.712	146.069	152.258	134.896	370.166	291.522	317.67
ENSG00000172115	CYCS	protein_coding	111.49	117.923	131.428	194.698	266.993	236.306	153.12	176.003	160.291	386.371	293.535	338.992
ENSG00000106799	TGFBR1	protein_coding	229.606	163.911	271.226	136.371	96.5273	160.557	122.847	120.862	134.483	62.3027	70.802	69.0391
ENSG00000125166	GOT2	protein_coding	78.3859	86.6022	79.9198	116.928	174.926	153.294	118.224	124.265	111.979	250.621	211.612	220.026
ENSG00000167721	TSR1	protein_coding	61.2671	71.1053	73.7855	119.267	175.082	146.461	84.9032	91.7348	79.1776	223.632	177.376	181.099
ENSG00000050628	PTGER3	protein_coding	59.0001	22.0524	66.2604	45.7202	13.1227	52.0597	1.18818	6.1737	3.04529	0.304185	2.01232	1.13014
ENSG00000132879	FBXO44	protein_coding	59.407	41.3169	40.556	41.1937	25.5452	29.7882	28.8005	22.9007	34.7112	9.76159	13.6097	13.3859
ENSG00000108424	KPNB1	protein_coding	351.676	461.494	449.021	521.635	782.229	663.287	600.573	629.506	566.269	1152.45	970.284	1005.15
ENSG00000126003	PLAGL2	protein_coding	53.7686	80.4738	69.6877	123.368	195.492	202.266	83.0693	91.8931	79.4615	315.274	202.636	218.695
ENSG00000169385	RNASE2	protein_coding	18.572	175.741	305.647	11.149	28.2943	51.3004	0.7749	2.66472	2.42591	0.0553064	1.37685	0.3516
ENSG00000235304	RP11-265P11.2	lincRNA	0.261577	0.6028	0.372529	2.46069	2.7231	1.7716	0.80073	0.7915	0.412921	6.49851	3.54805	3.06394
ENSG00000144648	ACKR2	protein_coding	7.09164	3.014	6.28332	2.5822	0.778027	1.74629	0.41328	0.580433	0.335498	0.525411	0.450125	0.301371
ENSG00000196365	LONP1	protein_coding	59.0582	75.5007	61.194	113.404	147.566	124.822	84.4641	91.814	80.6228	184.253	158.788	174.569
ENSG00000180730	SHISA2	protein_coding	19.0079	2.4112	16.2671	19.8981	2.98244	12.0216	0.56826	0.211067	0.438728	0.359492	0.238302	0.1758
ENSG00000197183	C20orf112	protein_coding	63.476	40.262	57.2452	59.3906	16.9351	37.1783	27.7156	23.2173	30.0916	10.2317	10.4058	11.9293
ENSG00000196782	MAML3	protein_coding	21.7109	9.87085	17.8317	13.6097	5.03124	9.84503	4.70106	5.32943	2.78722	1.79746	2.17119	1.98403
ENSG00000100055	CYTH4	protein_coding	105.59	114.557	127.107	78.5293	55.603	80.051	90.3275	105.428	120.728	20.0486	42.7354	30.8905
ENSG00000255587	RAB44	protein_coding	1.1335	4.14425	4.81804	0.759471	1.34858	1.21481	0.41328	0.527667	0.361306	0.0829597	0.238302	0.0251143
ENSG00000168685	IL7R	protein_coding	664.521	451.02	230.496	282.007	73.9385	52.6418	344.495	282.988	354.647	71.6771	61.9584	61.555
ENSG00000135446	CDK4	protein_coding	65.5977	104.159	75.3998	132.148	225.161	184.752	118.327	144.449	119.05	299.07	248.072	289.015
ENSG00000100029	PES1	protein_coding	55.2218	63.7963	67.9492	116.138	144.324	134.312	81.0287	82.7909	83.6681	184.392	142.187	159.049
ENSG00000213694	S1PR3	protein_coding	0	0	0.149011	0.607577	0.103737	0.936416	0.59409	0.659583	0.258076	3.56727	3.89226	2.23517
ENSG00000111913	FAM65B	protein_coding	207.372	200.381	144.144	160.4	51.1683	58.7158	288.418	216.554	225.352	46.7339	50.6788	41.0869
ENSG00000248323	LUCAT1	lincRNA	2.73202	5.32473	3.47693	1.27591	1.32265	0.733948	1.08486	1.45108	1.90976	0.248879	0.397169	0.577628
ENSG00000185862	EVI2B	protein_coding	164.706	158.21	127.653	139.712	86.7501	98.8299	160.559	147.931	164.394	40.4843	59.8666	44.628
ENSG00000120913	PDLIM2	protein_coding	51.3853	48.5505	61.1692	38.4596	22.9518	37.7097	40.9922	40.7886	47.9504	14.988	16.3369	18.1074
ENSG00000179041	RRS1	protein_coding	27.3493	41.4425	35.2164	48.9707	87.9171	69.3707	41.173	47.0942	41.2405	105.165	104.244	107.238
ENSG00000225217	HSPA7	pseudogene	1.83104	1.53212	2.73188	1.45818	0.907699	1.59444	0.2583	0.263833	0.464536	0.110613	0.105912	0.150686
ENSG00000158528	PPP1R9A	protein_coding	6.59755	1.8084	4.89254	5.13402	0.933633	3.34073	0.12915	0.0527667	0.0774227	0.193573	0.0529559	0.0251143
ENSG00000131183	SLC34A1	protein_coding	1.24976	1.85863	3.00506	1.09364	0.881764	1.92345	0.18081	0.1583	0.0516151	0.0553064	0.105912	0
ENSG00000244405	ETV5	protein_coding	5.87095	2.03445	4.99188	2.24803	0.414948	2.12592	0.15498	0.184683	0.10323	0.193573	0.238302	0.100457
ENSG00000075651	PLD1	protein_coding	16.8281	8.94153	15.522	10.8149	3.89014	8.80738	2.45385	3.90473	2.19364	0.608371	1.98585	0.853885
ENSG00000143621	ILF2	protein_coding	187.841	214.572	217.507	298.199	401.618	366.645	255.433	302.881	252.63	564.928	482.852	516.977
ENSG00000198121	LPAR1	protein_coding	3.63301	1.2056	2.75671	3.55432	0.803962	2.75863	0.05166	0.263833	0.0258076	0	0.0529559	0.0502285
ENSG00000113356	POLR3G	protein_coding	4.67932	6.68103	5.91079	12.9414	22.3813	17.4376	7.69734	9.6563	7.04546	30.8333	23.5124	22.427
ENSG00000005379	BZRAP1	protein_coding	52.9838	42.1458	66.3846	50.5808	20.3843	41.2529	22.5754	28.6259	35.4338	7.6876	13.5302	11.0754
ENSG00000254838	GVINP1	pseudogene	200.281	152.333	170.544	146.851	87.0353	93.92	177.426	148.274	163.078	54.2003	65.8771	54.6486
ENSG00000186591	UBE2H	protein_coding	104.398	85.9492	85.7561	77.7395	54.3063	60.1837	75.217	72.4222	67.6932	31.6353	40.2994	31.5435
ENSG00000100599	RIN3	protein_coding	205.134	125.181	175.262	183.093	91.2626	172.326	86.7888	76.1423	77.1388	44.5493	52.3734	49.4249
ENSG00000123933	MXD4	protein_coding	53.6814	45.3356	39.3887	49.7605	17.9465	38.3171	39.0033	34.3511	45.7052	6.80269	11.8356	10.6484
ENSG00000164649	CDCA7L	protein_coding	16.0434	30.567	24.264	30.9257	66.4176	62.4615	44.7634	45.9598	54.1442	93.7444	83.485	125.195
ENSG00000267364	RP11-47L3.1	lincRNA	4.67932	4.11913	5.71211	3.31129	1.50419	3.61912	2.50551	3.40345	3.97436	0.387145	0.741383	0.627856
ENSG00000270945	RP11-144N1.4	pseudogene	2.70296	3.44098	3.22858	7.80736	11.2814	8.78207	5.29515	5.32943	4.38728	15.7623	11.412	13.7124
ENSG00000259953	RP11-4O1.2	sense_overlapping	4.01085	6.10335	7.12772	3.09864	2.61936	3.41665	2.60883	3.93112	4.28405	0.608371	1.0856	0.878999
ENSG00000116120	FARSB	protein_coding	48.2755	58.2707	59.6046	82.995	142.69	115.635	74.9845	86.0097	81.4745	169.155	142.557	153.574
ENSG00000170523	KRT83	protein_coding	5.11528	1.25583	3.0299	4.86062	0.414948	2.68271	0.05166	0.07915	0.0258076	0.0276532	0.026478	0.0251143
ENSG00000165025	SYK	protein_coding	83.1233	44.8081	107.512	55.3503	20.903	64.2331	6.14754	11.2921	3.71629	5.47534	7.46678	1.80823
ENSG00000006114	SYNRG	protein_coding	254.805	203.545	256.275	183.61	114.863	143.17	214.105	178.8	182.305	77.3184	90.078	64.2171
ENSG00000163362	C1orf106	protein_coding	2.17981	2.00933	2.5332	2.005	0.933633	1.87283	0.5166	0.211067	0.10323	0.165919	0.105912	0.0753428
ENSG00000204472	AIF1	protein_coding	3.4005	2.8633	4.74353	7.3213	4.79784	8.30121	13.9482	16.2521	15.3813	16.2877	14.4305	20.0663
ENSG00000090863	GLG1	protein_coding	193.247	182.673	183.98	146.578	104.048	117.381	167.973	152.39	139.8	71.926	75.4886	55.3769
ENSG00000059377	TBXAS1	protein_coding	36.0395	21.0478	27.3436	19.9893	12.9931	15.7672	11.8301	12.2682	9.03264	5.11585	7.94339	4.84705
ENSG00000196154	S100A4	protein_coding	169.298	380.392	282.849	96.4832	117.871	140.64	275.968	394.352	292.451	45.4342	87.9333	43.5983
ENSG00000130826	DKC1	protein_coding	99.4283	108.73	117.943	183.579	279.104	234.332	141.006	161.545	154.407	329.156	282.996	295.218
ENSG00000159399	HK2	protein_coding	20.2577	40.4629	37.7992	61.8209	107.368	84.2269	63.6451	65.2196	52.5184	153.254	127.253	111.432
ENSG00000128268	MGAT3	protein_coding	13.9508	11.403	18.4278	10.4503	4.43476	13.9703	3.53871	3.21877	3.48402	0.77429	2.43597	1.4064
ENSG00000154096	THY1	protein_coding	0	0.0502333	0	0	0.803962	0.379628	0.90405	2.11067	0.593574	2.98655	7.59917	2.08448
ENSG00000138363	ATIC	protein_coding	73.1543	85.5222	85.7313	128.715	166.757	141.627	123.674	118.989	110.353	243.818	190.694	211.814
ENSG00000163468	CCT3	protein_coding	219.26	262.168	249.271	354.886	539.769	452.466	324.89	350.634	313.433	695.755	565.569	619.493
ENSG00000090376	IRAK3	protein_coding	24.7626	12.709	27.89	15.6451	8.86951	17.8678	1.88559	4.06303	1.72911	1.63154	3.52157	1.33106
ENSG00000149311	ATM	protein_coding	427.184	244.586	286.897	297.348	113.799	146.132	355.447	215.578	258.927	69.6032	79.9634	56.055
ENSG00000100804	PSMB5	protein_coding	38.2193	49.2538	38.0476	68.5954	97.7462	81.4682	58.0658	56.9616	46.9181	133.62	100.246	105.857
ENSG00000165424	ZCCHC24	protein_coding	17.8744	10.549	16.1181	10.3592	6.40576	8.25059	4.59774	4.66985	3.84533	2.29522	3.70691	1.9338
ENSG00000120438	TCP1	protein_coding	191.62	213.492	214.949	288.933	416.686	368.771	252.256	295.863	268.115	559.839	474.326	530.589
ENSG00000178732	GP5	protein_coding	5.58031	3.21493	2.65737	2.76447	0.700225	1.06296	2.42802	1.71492	1.23876	0.359492	0.317735	0.226028
ENSG00000224411	RP11-1033A18.1	pseudogene	97.2775	121.163	122.016	161.737	230.452	186.524	149.246	185.554	147.077	341.573	302.193	312.497
ENSG00000132507	EIF5A	protein_coding	291.92	333.399	337.163	463.429	695.582	628.133	369.085	412.028	372.248	828.684	681.066	771.686
ENSG00000136261	BZW2	protein_coding	45.3981	51.3887	55.8296	77.0104	100.832	92.0472	70.1026	70.9712	64.6479	136.994	112.611	121.227
ENSG00000133574	GIMAP4	protein_coding	209.552	175.239	251.879	106.417	50.7015	101.108	223.3	181.465	213.145	39.1017	71.1727	47.7673
ENSG00000132561	MATN2	protein_coding	13.4276	1.55723	8.71717	10.025	0.829896	5.56788	0.54243	0.4749	0.541959	0.0829597	0.13239	0.125571
ENSG00000143995	MEIS1	protein_coding	2.47045	0.703266	2.75671	1.42781	0.726159	1.79691	0.12915	0.105533	0.129038	0.0276532	0.0529559	0.0502285
ENSG00000171657	GPR82	protein_coding	38.103	11.1267	28.7344	24.5461	6.14642	14.8055	0.61992	1.00257	0.232268	1.63154	1.61515	0.652971
ENSG00000157510	AFAP1L1	protein_coding	12.4394	2.08468	15.8946	9.44782	1.24484	10.1487	0.12915	0.0527667	0.10323	0.0829597	0.0529559	0.251143
ENSG00000187688	TRPV2	protein_coding	92.947	90.646	119.16	64.7981	47.0447	66.2072	101.254	103.264	119.334	30.4738	41.8352	35.3358
ENSG00000172667	ZMAT3	protein_coding	116.344	81.6543	128.969	87.5214	50.5977	88.0485	55.767	62.0536	64.777	26.2429	38.9755	35.838
ENSG00000071909	MYO3B	protein_coding	0	0.0251167	0.0496705	0	0.155605	0.253086	0.20664	0.448517	0.10323	1.54858	2.51541	2.26028
ENSG00000258153	RP11-511H9.4	pseudogene	3.05173	3.99355	3.82463	8.71873	12.9412	9.79441	5.45013	5.83072	5.1099	16.7855	13.0536	14.4407
ENSG00000111716	LDHB	protein_coding	485.312	588.559	456.869	689.266	949.193	747.817	860.217	876.507	794.976	1272.1	1104.71	1136.45
ENSG00000270505	IGHV1OR15-1	IG_V_gene	8.13795	4.11913	4.19716	4.79986	1.37452	2.02468	6.68997	3.9575	4.02598	0.553064	0.556037	0.276257
ENSG00000263585	RP11-498C9.13	antisense	2.41232	3.9182	2.50836	7.50357	14.1601	12.3759	4.83021	6.0154	5.18732	13.7437	13.848	15.7466
ENSG00000126749	EMG1	protein_coding	37.202	42.2462	39.8109	61.7906	81.9522	68.1559	49.4386	53.6637	51.1248	113.019	86.4505	95.1328
ENSG00000049768	FOXP3	protein_coding	7.99263	29.8637	5.61277	34.3889	44.97	27.561	57.7301	43.2687	27.6399	73.0598	67.5188	61.6304
ENSG00000122965	RBM19	protein_coding	36.2429	49.3542	47.8575	72.97	96.8385	88.5799	47.7855	49.9964	52.1055	119.849	100.934	110.528
ENSG00000242258	LINC00996	lincRNA	21.1587	6.42986	11.9706	13.9135	4.51256	10.2753	2.19555	1.50385	2.52914	1.02317	1.0856	1.18037
ENSG00000106948	AKNA	protein_coding	688.848	705.376	785.191	608.276	411.862	522.444	720.864	712.614	747.129	266.273	351.521	308.805
ENSG00000258645	CTD-2302E22.3	pseudogene	3.28424	4.2196	4.54485	10.2073	13.5377	11.3129	6.32835	6.56945	5.1357	19.3296	13.3184	16.6005
ENSG00000239697	TNFSF12	protein_coding	74.2878	69.3471	81.0871	58.6312	34.0776	57.8047	58.8407	54.6926	63.6156	18.4724	25.1011	27.3745
ENSG00000260539	RP11-252A24.7	lincRNA	21.1587	21.5752	20.2407	15.4932	9.18072	12.1228	18.1068	16.3313	17.4201	5.44768	6.46062	4.92239
ENSG00000110104	CCDC86	protein_coding	14.2414	28.0804	24.5869	47.6948	73.6273	61.9553	46.9848	47.0415	41.2405	90.6473	69.9812	88.3771
ENSG00000095370	SH2D3C	protein_coding	94.1677	87.6069	90.4251	73.0307	42.584	61.3479	88.8552	93.9774	79.6163	23.1457	40.6172	26.5207
ENSG00000160214	RRP1	protein_coding	22.9606	30.6674	29.6533	50.4593	76.2467	69.9781	31.1768	33.4013	32.7498	87.2183	70.9874	82.9524
ENSG00000254543	HSPD1P2	pseudogene	0.871923	1.43165	1.06792	3.00751	4.33102	3.94813	1.88559	2.13705	1.78072	7.02392	4.95138	6.10276
ENSG00000087077	TRIP6	protein_coding	2.55764	10.6746	3.0299	13.8831	24.5338	9.97157	18.1327	21.1594	14.1683	34.8431	34.6861	27.475
ENSG00000184347	SLIT3	protein_coding	0.319705	0	0	0.182273	0.0778027	0.0506171	0.10332	0.07915	0.154845	2.1293	1.98585	5.60048
ENSG00000039068	CDH1	protein_coding	0.0871923	0.276283	0.124176	0.364546	0.778027	0.17716	1.34316	0.6332	0.619381	5.64126	3.99817	1.95891
ENSG00000175489	LRRC25	protein_coding	2.03449	0.803733	2.6077	1.48856	0.337145	1.79691	0.02583	0.0527667	0.0516151	0	0.026478	0
ENSG00000109107	ALDOC	protein_coding	248.905	155.221	386.486	334.623	158.484	447.885	33.6048	50.313	33.6789	30.8333	54.4916	33.9545
ENSG00000041353	RAB27B	protein_coding	32.0286	18.9128	28.1383	21.8728	14.4194	21.0314	15.7821	15.9619	16.0265	6.0284	7.89043	5.09819
ENSG00000076604	TRAF4	protein_coding	35.7779	46.8175	47.7085	128.077	81.7188	118.976	43.6527	48.8883	39.0984	132.68	102.549	136.421
ENSG00000171840	NINJ2	protein_coding	10.4921	8.08756	14.8763	4.92137	5.08311	6.65615	5.24349	5.6988	4.7744	2.04634	2.54188	2.21005
ENSG00000154217	PITPNC1	protein_coding	81.0307	50.9868	83.7445	63.6133	27.9571	49.0227	55.302	49.416	57.0863	18.1682	21.5531	16.4498
ENSG00000134333	LDHA	protein_coding	383.094	679.355	638.415	701.63	1493.73	1128.79	751.731	981.961	821.919	1994.24	1895	1899.19
ENSG00000167085	PHB	protein_coding	66.4696	74.2197	77.0886	122.123	168.728	156.635	90.6375	101.629	96.2364	206.238	162.522	199.985
ENSG00000235027	AC068580.6	antisense	6.74287	10.3732	7.20222	4.76948	4.09761	5.99813	2.97045	2.77025	4.15502	1.10613	1.69459	1.63243
ENSG00000081320	STK17B	protein_coding	1065.08	877.928	1111.68	770.651	574.444	695.074	773.815	756.832	614.4	404.843	498.342	371.138
ENSG00000255128	HSPD1P3	pseudogene	0.726602	1.10513	0.968575	2.61258	3.76047	3.31542	1.62729	1.76768	1.41942	6.11136	3.99817	5.19865
ENSG00000168280	KIF5C	protein_coding	6.21972	7.91175	7.57475	7.35168	8.14335	8.65553	21.4647	24.4837	22.0913	22.4821	25.3659	23.3311
ENSG00000114796	KLHL24	protein_coding	56.5006	40.5383	25.9528	45.1733	14.3157	20.2468	38.2026	26.6735	28.7238	6.71973	8.79068	6.60505
ENSG00000185015	CA13	protein_coding	19.8508	5.29962	14.2554	13.3667	2.64529	9.89564	1.5498	1.29278	0.851649	0.912556	1.00616	0.703199
ENSG00000239713	APOBEC3G	protein_coding	329.18	267.919	386.759	179.448	194.377	259.16	177.375	170.093	246.823	104.861	113.061	104.726
ENSG00000166920	C15orf48	protein_coding	3.51676	2.81307	1.96198	0.911365	1.58199	0.658022	0.2583	0.263833	0.232268	0.276532	0.238302	0.100457
ENSG00000206190	ATP10A	protein_coding	169.589	114.658	170.991	136.523	72.0453	127.378	72.7373	53.6373	43.1244	50.2459	37.0427	30.338
ENSG00000170486	KRT72	protein_coding	2.47045	4.47077	1.86264	1.61008	0.492751	0.253086	1.67895	1.87322	4.02598	0.0553064	0.211824	0.0753428
ENSG00000148090	AUH	protein_coding	10.7828	12.8597	10.4805	10.663	26.3751	24.195	18.2618	21.3441	21.73	37.1106	42.5236	50.7559
ENSG00000005100	DHX33	protein_coding	38.8006	44.2053	48.5777	58.0843	96.8903	85.9478	51.1692	58.8876	56.3637	127.288	106.494	113.793
ENSG00000132768	DPH2	protein_coding	41.707	45.637	47.3857	87.3392	102.855	99.3614	55.5862	55.0356	60.8026	115.342	94.2085	112.713
ENSG00000100216	TOMM22	protein_coding	58.7967	67.8401	63.2802	102.012	128.478	123.101	82.501	93.8719	86.9457	163.956	142.001	153.8
ENSG00000186049	KRT73	protein_coding	1.42414	1.507	1.11759	0.425304	0.233408	0.151851	0.61992	1.13448	1.75491	0	0.0529559	0.0251143
ENSG00000160789	LMNA	protein_coding	9.32957	29.1102	15.4227	53.8009	83.0415	95.1602	38.8483	39.7597	38.6855	98.1966	60.5816	103.22
ENSG00000075618	FSCN1	protein_coding	1.77291	6.25405	5.78661	16.6476	17.9465	30.0159	16.0921	15.1968	12.8522	46.3468	41.5704	23.0047
ENSG00000205940	HSP90AB2P	pseudogene	18.9207	19.3147	28.0638	38.9457	51.8426	57.172	31.306	27.3067	34.3757	79.6966	57.5895	76.7743
ENSG00000187678	SPRY4	protein_coding	6.77193	2.00933	7.54992	1.30629	1.0633	0.683331	0.23247	0.422133	0.154845	0.470105	0.503081	0.150686
ENSG00000142765	SYTL1	protein_coding	76.4967	81.4031	79.6466	68.1094	29.0723	58.1844	48.018	50.6032	77.0097	8.84903	17.5284	20.0412
ENSG00000103479	RBL2	protein_coding	494.467	379.94	435.039	389.244	188.49	279.634	443.165	379.656	476.588	123.859	156.511	142.549
ENSG00000154127	UBASH3B	protein_coding	139.42	114.205	147.968	75.5522	85.6089	89.896	50.7301	48.176	29.2658	52.873	45.3038	36.4659
ENSG00000186174	BCL9L	protein_coding	106.781	106.972	98.1986	102.984	40.0425	65.7263	92.2648	79.2291	98.7913	36.1428	32.1707	34.6828
ENSG00000122122	SASH3	protein_coding	445.814	407.819	526.408	302.026	238.621	331.188	350.332	387.413	397.359	149.908	202.027	172.51
ENSG00000054654	SYNE2	protein_coding	269.192	287.033	314.687	205.513	87.6059	110.244	283.743	205.051	257.198	102.04	79.2485	70.4455
ENSG00000172123	SLFN12	protein_coding	45.0203	21.9771	35.3654	22.9968	13.9008	19.361	13.3541	11.5295	8.64553	5.47534	8.79068	4.47034
ENSG00000174371	EXO1	protein_coding	17.671	33.8573	34.4713	25.6397	57.2888	64.4862	50.7301	50.0492	56.1056	150.655	93.3348	144.131
ENSG00000040531	CTNS	protein_coding	12.3522	22.4543	16.3416	16.8906	34.7778	25.1314	21.2323	20.579	20.7493	57.3251	61.7995	79.9387
ENSG00000112773	FAM46A	protein_coding	19.7345	10.8504	25.6548	14.4907	6.17235	10.4777	6.48333	4.5907	4.18082	2.95889	3.30974	2.18494
ENSG00000084774	CAD	protein_coding	69.5794	103.079	92.6355	137.89	170.336	157.774	119.257	130.756	125.915	264.033	216.696	228.766
ENSG00000166068	SPRED1	protein_coding	17.6419	3.41587	10.3315	11.5136	1.84133	5.94751	0.28413	0.3166	0.438728	0.580718	0.344213	0.401828
ENSG00000181409	AATK	protein_coding	12.8173	4.84752	11.7471	11.4224	2.07474	8.30121	0.46494	0.738733	0.129038	0.110613	0.529559	0.200914
ENSG00000243772	KIR2DL3	protein_coding	24.9661	8.99176	17.9807	8.93138	3.34552	8.30121	0.67158	1.16087	3.09691	0.165919	0.529559	1.25571
ENSG00000166411	IDH3A	protein_coding	39.3237	36.2433	46.5413	59.0565	71.6045	68.8646	59.1507	53.1888	52.57	109.783	85.3914	99.9798
ENSG00000114767	RRP9	protein_coding	18.601	26.3725	26.1764	55.1376	61.7235	62.5374	33.4757	34.0609	33.5756	74.8573	55.0477	68.135
ENSG00000163751	CPA3	protein_coding	5.52218	7.03266	11.6726	4.28342	1.37452	2.6574	1.49814	2.40088	1.7033	0.193573	2.19767	0.1758
ENSG00000211698	TRGV4	TR_V_gene	3.4005	4.87263	3.9488	2.33917	2.28221	2.22715	1.88559	2.00513	2.34849	0.497758	0.767861	1.00457
ENSG00000183828	NUDT14	protein_coding	19.0951	13.6132	14.628	16.1312	5.96488	11.3888	6.74163	6.09455	6.86481	2.79298	3.65396	2.83791
ENSG00000154760	SLFN13	protein_coding	130.614	78.3137	153.681	77.9217	43.6473	79.4182	71.42	49.2577	62.1446	32.8244	37.228	36.5915
ENSG00000162434	JAK1	protein_coding	567.04	524.235	567.187	461.698	336.186	375.68	434.486	435.958	393.875	221.198	265.706	212.944
ENSG00000115295	CLIP4	protein_coding	75.712	63.3693	64.4226	51.4618	40.1981	42.6196	44.3243	37.1477	44.26	19.6338	26.7692	26.6965
ENSG00000183696	UPP1	protein_coding	69.5213	78.3389	64.5965	44.2316	36.3079	43.6066	47.7855	47.3845	61.4994	21.7631	25.869	29.9362
ENSG00000215021	PHB2	protein_coding	153.255	187.446	151.57	264.509	348.401	317.698	206.847	242.041	218.074	442.396	379.111	427.846
ENSG00000116661	FBXO2	protein_coding	18.1651	7.61035	6.40749	8.68835	3.47519	4.1506	2.45385	1.71492	1.44522	0.912556	1.0856	0.904113
ENSG00000111670	GNPTAB	protein_coding	486.62	328.777	453.939	263.506	276.796	316.509	207.079	209.22	204.706	152.037	180.924	149.455
ENSG00000205639	MFSD2B	protein_coding	1.97636	4.49588	3.42726	7.68585	10.8146	7.49133	6.09588	8.41628	6.68416	19.5232	13.8744	16.8014
ENSG00000150764	DIXDC1	protein_coding	0.668474	2.38608	1.29143	4.67834	8.14335	12.3506	4.52025	9.12863	7.97453	14.7392	16.7341	10.2717
ENSG00000132965	ALOX5AP	protein_coding	173.396	151.479	127.529	69.2334	69.011	65.7516	147.748	164.817	164.343	36.0598	69.1339	49.1235
ENSG00000100346	CACNA1I	protein_coding	14.3577	36.6703	6.85453	11.6959	2.93057	1.08827	16.4537	16.2257	15.6652	0.138266	0.90025	0.1758
ENSG00000176171	BNIP3	protein_coding	6.59755	7.56011	5.09123	10.1769	10.3478	7.87096	9.5571	10.4478	10.6069	24.4731	19.2759	26.2695
ENSG00000242861	RP11-285F7.2	antisense	5.52218	4.29495	3.25342	3.7366	1.08924	1.13888	5.88924	2.8494	4.64536	0.331839	0.423647	0.577628
ENSG00000213409	RP11-658F2.3	pseudogene	2.03449	1.85863	1.98682	4.28342	6.76884	6.14998	3.28041	3.56175	3.17433	9.76159	7.65213	8.53885
ENSG00000268424	AC008948.1	protein_coding	3.37143	0.82885	2.45869	1.1544	0.389014	0.885799	0.20664	0.263833	0.645189	0.0553064	0.026478	0.0502285
ENSG00000171791	BCL2	protein_coding	457.818	393.879	456.993	333.043	249.436	283.101	363.971	304.49	309.923	175.128	187.279	177.683
ENSG00000260693	AC026150.8	lincRNA	5.52218	2.1098	5.43892	2.91637	1.0633	2.70802	0.80073	0.527667	1.54845	0.165919	0.291257	0.401828
ENSG00000164626	KCNK5	protein_coding	14.2123	22.831	13.3365	31.8978	40.613	42.1387	27.6123	26.2514	20.0525	69.5755	50.0433	49.6007
ENSG00000198056	PRIM1	protein_coding	28.0178	38.9811	31.7394	37.6394	63.6426	54.6412	52.874	49.9964	43.9761	105.193	81.6845	100.557
ENSG00000146731	CCT6A	protein_coding	226.555	256.542	273.759	348.02	518.789	477.319	287.307	331.269	305.639	675.596	567.979	607.991
ENSG00000161638	ITGA5	protein_coding	61.7031	54.9553	84.3157	46.8746	21.0845	47.6813	55.4054	50.5505	69.061	15.9559	20.388	17.7558
ENSG00000204475	NCR3	protein_coding	167.555	77.9621	163.515	94.3263	40.4056	107.283	55.457	65.9319	54.5572	24.8326	34.6861	36.3654
ENSG00000006534	ALDH3B1	protein_coding	1.74385	2.28562	3.55144	1.64046	0.907699	2.0753	0.20664	0.290217	0.387113	0.110613	0.26478	0.200914
ENSG00000256797	KLRF2	protein_coding	11.6547	1.9591	3.72529	4.79986	0.881764	2.3537	0.15498	0.211067	0.154845	0.0553064	0.211824	0.0753428
ENSG00000178952	TUFM	protein_coding	104.34	141.658	125.468	211.771	262.999	249.568	148.419	176.399	158.665	359.077	284.532	328.369
ENSG00000124191	TOX2	protein_coding	49.7287	34.2591	49.5712	28.2523	12.8893	29.8894	4.00365	11.978	3.50983	2.46114	9.29376	3.23974
ENSG00000104635	SLC39A14	protein_coding	28.3084	53.3227	43.5362	62.1551	152.545	99.8169	61.5529	87.2497	58.1186	166.279	193.925	142.549
ENSG00000179144	GIMAP7	protein_coding	285.933	193.926	228.41	175.043	79.6441	112.016	287.54	191.042	215.235	63.3535	76.4683	52.1372
ENSG00000105202	FBL	protein_coding	125.731	113.879	125.592	199.619	232.163	222.412	164.021	178.905	191.157	308.361	264.621	314.054
ENSG00000103056	SMPD3	protein_coding	15.8981	12.5834	11.4739	8.3238	4.92751	6.98516	17.1511	12.664	10.7618	2.48879	2.67427	3.64157
ENSG00000226979	LTA	protein_coding	200.688	138.418	144.02	518.871	636.037	596.472	110.63	132.18	84.3391	537.689	462.252	393.766
ENSG00000179958	DCTPP1	protein_coding	40.1375	48.2993	49.1738	59.9071	107.601	93.1608	59.2799	70.0214	59.3316	129.611	110.89	127.254
ENSG00000152556	PFKM	protein_coding	12.4976	17.7826	13.113	24.4246	40.1721	31.6863	18.6751	21.5288	21.5493	46.3191	39.9023	50.555
ENSG00000025772	TOMM34	protein_coding	20.839	28.7335	25.5058	36.4546	59.4154	57.7541	30.2469	38.2031	34.2724	81.9641	65.7977	76.8496
ENSG00000188042	ARL4C	protein_coding	396.986	423.341	516.201	314.451	130.449	268.271	595.64	472.631	629.808	108.76	113.59	166.281
ENSG00000150753	CCT5	protein_coding	211.267	254.482	264.52	350.602	519.904	440.85	326.672	371.688	317.897	661.907	560.538	571.902
ENSG00000059728	MXD1	protein_coding	65.9174	100.015	65.5651	49.3656	55.7068	48.719	33.5273	37.7282	35.6402	23.2287	30.8733	21.3973
ENSG00000114853	ZBTB47	protein_coding	5.95814	2.93865	5.76178	4.43531	1.84133	4.32776	1.26567	0.7915	0.748419	0.304185	0.767861	0.376714
ENSG00000165140	FBP1	protein_coding	2.6739	1.78328	3.62595	1.48856	0.466816	1.41728	0.82656	0.369367	0.95488	0.0553064	0.13239	0.226028
ENSG00000196449	YRDC	protein_coding	26.8262	30.1651	27.89	58.3274	80.2406	69.3707	38.1767	40.7886	31.8723	99.358	71.0668	68.6624
ENSG00000198286	CARD11	protein_coding	301.511	358.44	380.277	209.979	191.084	221.829	207.596	236.447	194.589	125.933	158.947	117.911
ENSG00000225159	NPM1P39	pseudogene	7.46947	7.63546	7.3264	14.8249	22.6147	17.2098	11.4685	12.1099	11.5876	25.5516	23.0093	24.5869
ENSG00000145506	NKD2	protein_coding	0.116256	1.13025	0.223517	0.455683	0.700225	0.35432	3.15126	4.80177	3.50983	2.79298	3.57452	5.02285
ENSG00000137801	THBS1	protein_coding	14.8518	9.01688	35.6137	10.8149	3.39739	10.25	2.89296	2.29535	1.57426	0.718984	1.64163	0.376714
ENSG00000107815	C10orf2	protein_coding	22.3794	26.3976	25.5306	51.5225	64.8616	57.4504	32.5975	30.5783	31.8465	74.083	58.0661	59.8222
ENSG00000197358	BNIP3P1	pseudogene	2.23794	3.13958	1.91231	3.97963	3.8642	3.16357	4.10697	4.30048	4.61955	10.9783	9.10841	11.4019
ENSG00000111845	PAK1IP1	protein_coding	24.0651	25.8953	26.2757	49.2137	64.3429	53.7047	31.5126	33.5596	28.3883	82.0195	62.2497	59.9728
ENSG00000101347	SAMHD1	protein_coding	609.3	473.75	562.022	455.956	226.795	279.28	588.459	451.762	508.719	189.01	213.042	191.32
ENSG00000269930	RP11-932O9.9	lincRNA	3.25518	0.627917	2.70704	1.12402	0.337145	1.39197	0.18081	0.1583	0.309691	0.0276532	0.026478	0.0502285
ENSG00000012822	CALCOCO1	protein_coding	79.5194	63.8717	56.8727	82.9342	28.009	47.5042	58.1692	46.6193	71.745	10.287	17.7402	17.1279
ENSG00000134243	SORT1	protein_coding	53.3035	14.3165	60.4987	32.5965	6.01675	31.4332	7.30989	5.83072	4.46471	3.8438	3.89226	4.39499
ENSG00000241839	PLEKHO2	protein_coding	89.5755	68.1666	94.2498	55.7452	43.8029	61.0189	44.6859	53.2416	55.1507	24.3901	36.01	27.0983
ENSG00000236683	HMGA1P1	pseudogene	1.65665	4.3703	2.65737	6.25804	10.8405	7.94689	4.9077	7.33457	5.78089	17.8363	14.0068	15.5206
ENSG00000260719	AC009133.17	antisense	3.13892	1.98422	1.81297	2.33917	0.466816	1.01234	2.04057	1.2664	2.70979	0.0829597	0.13239	0.200914
ENSG00000185052	SLC24A3	protein_coding	5.95814	1.507	4.54485	1.39743	0.207474	0.632714	0.07749	0.131917	0.593574	0	0.105912	0
ENSG00000235831	BHLHE40-AS1	antisense	4.38868	7.13313	6.13431	4.40493	8.68797	9.54132	32.7783	23.8241	21.859	25.8558	22.8505	29.9613
ENSG00000145220	LYAR	protein_coding	19.2986	32.4256	35.9118	50.0643	84.4938	70.2819	42.0254	50.656	49.9376	111.664	87.5361	94.078
ENSG00000186376	ZNF75D	protein_coding	57.3144	48.9524	42.6173	46.51	29.3316	30.8511	54.2947	42.2133	41.7824	16.1218	18.5875	13.7375
ENSG00000197622	CDC42SE1	protein_coding	531.64	517.504	558.594	407.259	350.761	381.02	506.785	456.827	519.093	233.891	274.153	225.375
ENSG00000107738	C10orf54	protein_coding	97.8297	96.4982	98.4718	79.9267	55.0065	74.4831	90.5083	73.5567	68.9062	47.7018	23.3271	14.1644
ENSG00000142453	CARM1	protein_coding	33.7143	44.6072	37.5509	57.6894	78.7104	70.788	50.5235	54.719	53.1378	93.0254	86.5829	96.1374
ENSG00000150782	IL18	protein_coding	11.7128	2.38608	6.15914	4.52645	0.67429	2.78394	0.20664	0.07915	0.180653	0.0553064	0.291257	0.226028
ENSG00000118804	FAM47E-STBD1	protein_coding	11.4803	6.45498	12.2438	5.80236	3.08618	5.44134	5.01102	2.8494	5.62605	1.54858	0.953206	1.83334
ENSG00000181359	HSP90AA6P	pseudogene	14.7646	19.1389	17.8565	23.4221	34.6222	26.9283	23.4278	29.0217	24.0526	49.9417	46.0716	47.7673
ENSG00000187037	GPR141	protein_coding	5.52218	1.68282	5.48859	1.94425	0.985501	3.49258	0.33579	0.342983	2.01299	0.138266	0.158868	0.226028
ENSG00000110955	ATP5B	protein_coding	489.556	583.083	556.955	709.893	956.351	859.934	691.857	785.933	704.649	1199.02	1077.84	1158.32
ENSG00000205100	HSP90AA4P	pseudogene	26.1286	33.6563	33.7511	42.3785	65.1728	50.8702	40.9147	49.627	41.7824	90.6196	80.6783	83.756
ENSG00000151458	ANKRD50	protein_coding	16.9153	4.521	15.224	13.3971	2.64529	10.5537	0.72324	1.37193	0.722612	0.801943	1.05912	0.753428
ENSG00000008256	CYTH3	protein_coding	11.1315	5.22427	10.4805	13.1237	2.90464	9.71848	2.29887	2.42727	3.4066	0.912556	1.05912	1.02968
ENSG00000178789	CD300LB	protein_coding	1.4532	0.9042	1.39077	1.24553	0.67429	1.54382	0	0.1583	0.0516151	0	0.0529559	0
ENSG00000162746	FCRLB	protein_coding	2.79015	1.40653	2.30968	1.70122	0.67429	1.29074	0.61992	0.527667	0.877457	0.0553064	0.291257	0.0251143
ENSG00000272414	FAM47E	protein_coding	9.53302	5.32473	9.58641	4.64796	2.54156	4.25184	4.21029	2.29535	4.59374	1.24439	0.767861	1.48174
ENSG00000163584	RPL22L1	protein_coding	34.906	28.5074	32.9067	47.5429	60.4268	49.8832	43.2911	62.9506	34.0402	93.9103	102.258	79.8382
ENSG00000253785	CTC-308K20.3	pseudogene	8.37046	10.122	9.23871	16.8906	27.6459	21.7907	13.8965	15.487	12.9554	33.6816	29.2052	27.7261
ENSG00000111796	KLRB1	protein_coding	263.728	82.9352	179.459	205.574	43.6214	151.902	23.3245	57.0144	40.1824	2.26756	14.6688	8.43839
ENSG00000157570	TSPAN18	protein_coding	5.23154	28.5576	13.411	4.01001	4.56443	3.66974	20.9223	20.922	20.6977	1.76981	2.22415	1.98403
ENSG00000065978	YBX1	protein_coding	254.95	334.805	334.481	422.205	582.587	526.291	382	480.731	435.425	734.11	661.949	719.272
ENSG00000163814	CDCP1	protein_coding	27.6109	9.97131	14.7273	15.9185	4.82377	7.9975	4.46859	3.58813	3.50983	2.23991	1.53572	2.2854
ENSG00000121053	EPX	protein_coding	19.6183	347.514	985.636	12.668	53.4505	176.704	1.88559	5.2239	5.54862	0.165919	1.85346	1.35617
ENSG00000011052	NME2	protein_coding	49.5543	62.5656	60.9209	81.2026	123.058	110.927	76.8701	88.648	85.5262	150.572	128.815	152.494
ENSG00000021762	OSBPL5	protein_coding	18.5138	11.0764	23.9163	14.3692	4.90157	15.2864	2.55717	3.98388	5.85831	1.41031	2.19767	2.78768
ENSG00000142864	SERBP1	protein_coding	343.247	391.569	403.92	514.739	784.77	679.155	467.497	479.227	411.45	973.532	806.942	796.373
ENSG00000138074	SLC5A6	protein_coding	36.7951	48.6259	46.2432	65.9221	113.566	88.3015	55.457	59.5999	61.551	120.955	103.264	116.857
ENSG00000230149	RP3-508I15.19	antisense	20.7227	24.5139	21.1596	15.8578	10.5552	15.3117	21.2581	22.7424	22.9171	4.61809	7.89043	5.72605
ENSG00000101361	NOP56	protein_coding	137.967	198.17	195.776	275.566	416.815	358.065	235.699	263.49	273.302	480.724	429.817	498.995
ENSG00000173145	NOC3L	protein_coding	36.4173	36.821	37.0294	52.3427	86.2314	64.4862	47.6564	49.1521	46.1181	102.51	87.1654	84.8862
ENSG00000248360	LINC00504	lincRNA	3.92365	1.0549	2.01165	2.97713	0.492751	0.936416	0.02583	0.0527667	0.0774227	0.0276532	0.0529559	0.0502285
ENSG00000262728	AC123768.4	lincRNA	4.15617	2.05957	5.58793	2.39993	0.700225	2.70802	0.82656	0.6332	0.877457	0.110613	0.423647	0.3516
ENSG00000110719	TCIRG1	protein_coding	263.175	259.279	296.135	230.059	127.648	219.754	113.781	109.28	144.238	63.2429	86.8477	105.957
ENSG00000260682	7SK	lincRNA	11.2187	5.2745	9.85959	7.01751	2.41188	6.45368	0.7749	1.05533	2.21945	0.470105	0.979684	0.979456
ENSG00000154822	PLCL2	protein_coding	151.075	93.4089	120.327	103.926	54.3063	81.1139	96.785	78.4904	85.8101	38.6315	43.5827	42.9705
ENSG00000232917	RP11-450D21.1	pseudogene	1.91823	2.38608	2.5332	5.52895	7.80621	6.55492	3.51288	3.77282	3.12271	11.1996	7.73156	9.76944
ENSG00000065150	IPO5	protein_coding	143.518	194.026	202.68	242.423	391.97	324.582	212.736	275.495	233.713	542.197	455.712	490.331
ENSG00000100365	NCF4	protein_coding	93.2376	116.165	114.863	67.2891	67.3253	76.5331	64.7042	93.4234	62.0156	20.657	49.4608	30.6143
ENSG00000227191	TRGC2	TR_C_gene	68.039	52.4185	119.135	35.4825	25.1822	60.4621	32.055	37.0158	49.757	8.5725	14.96	17.3539
ENSG00000143119	CD53	protein_coding	573.58	530.037	627.761	380.039	352.472	398.331	517.659	524.369	546.914	233.697	309.183	277.814
ENSG00000130005	GAMT	protein_coding	3.89459	5.62613	3.4521	5.52895	9.82908	8.35182	7.33572	10.6852	10.6585	16.2877	16.9988	24.838
ENSG00000085063	CD59	protein_coding	138.432	184.18	166.421	107.48	117.43	107.485	72.5565	90.8114	65.0608	60.8924	75.3562	56.9842
ENSG00000261739	GOLGA8S	protein_coding	7.29509	3.6168	8.2453	2.79485	1.68573	4.37838	0.95571	0.9498	2.50333	0.248879	0.450125	0.82877
ENSG00000134802	SLC43A3	protein_coding	11.5384	40.036	34.2726	57.3249	126.715	117.584	44.2726	61.1829	70.2224	182.954	132.655	189.914
ENSG00000186652	PRG2	protein_coding	28.8316	412.139	1052.54	18.7741	62.1644	194.699	2.76381	10.8172	7.30354	0.387145	3.81282	1.83334
ENSG00000169245	CXCL10	protein_coding	0.319705	1.83352	3.12924	4.67834	11.5926	14.7296	18.1327	5.8571	7.89711	67.3632	30.2378	28.1029
ENSG00000163297	ANTXR2	protein_coding	101.114	150.524	111.982	48.2416	73.342	47.5042	110.372	121.047	84.4939	32.5478	51.1024	24.1097
ENSG00000167528	ZNF641	protein_coding	74.1425	45.3105	65.5154	58.4793	24.8191	45.7072	37.0661	34.3511	43.2277	15.7623	19.0112	16.6005
ENSG00000101842	VSIG1	protein_coding	6.71381	5.02333	1.71363	4.70872	0.492751	0.253086	8.73054	4.77538	6.29704	0.110613	0.317735	0.125571
ENSG00000268027	AC006129.2	lincRNA	28.3375	18.6366	19.4212	21.8728	10.244	13.6919	20.1216	16.516	17.2394	5.03289	5.8781	5.50002
ENSG00000100823	APEX1	protein_coding	106.142	106.068	104.333	176.228	205.581	183.462	155.497	145.029	143.826	258.143	226.731	237.882
ENSG00000198915	RASGEF1A	protein_coding	4.03991	11.6541	7.47541	3.91887	4.38289	5.64381	4.85604	5.46135	5.83251	0.608371	1.58868	0.803656
ENSG00000169288	MRPL1	protein_coding	23.0188	22.6301	25.7542	38.0647	51.0905	46.7196	32.9591	33.1638	28.9561	76.0464	53.459	60.6258
ENSG00000261373	VPS9D1-AS1	antisense	2.15074	3.24005	2.6077	10.6934	10.633	8.14935	3.77118	3.77282	4.72278	11.559	9.74389	10.1964
ENSG00000213383	AC104297.1	pseudogene	6.13252	7.35918	6.58134	12.3642	21.6551	15.6154	10.3837	11.5823	11.4586	24.8326	22.7446	21.6485
ENSG00000262001	DLGAP1-AS2	antisense	3.7202	3.84285	3.55144	2.67334	1.24484	1.97407	2.45385	2.42727	3.32917	0.387145	0.661949	0.803656
ENSG00000172345	STARD5	protein_coding	65.8592	43.8788	62.8828	50.1555	18.5171	38.2412	54.1139	38.8099	49.2408	13.2735	13.9009	17.5297
ENSG00000085563	ABCB1	protein_coding	64.2316	18.8124	47.634	50.6719	12.3706	34.9764	14.3615	13.9568	12.465	7.46637	7.25496	5.50002
ENSG00000072786	STK10	protein_coding	369.405	407.618	402.828	321.682	200.913	263.69	375.93	403.85	406.314	138.819	170.492	164.724
ENSG00000138442	WDR12	protein_coding	39.4109	44.4314	45.8459	72.2713	105.137	84.7837	52.7449	58.4918	54.6862	112.383	92.2227	97.5438
ENSG00000267102	RP11-686D22.7	pseudogene	6.74287	4.39542	7.05321	3.94925	2.8009	3.5432	2.53134	1.92598	1.3678	1.27205	1.21799	0.778542
ENSG00000158717	RNF166	protein_coding	56.8203	86.552	67.0303	53.0111	36.5154	45.5807	66.0215	63.663	88.2876	19.0254	24.5186	26.822
ENSG00000213866	YBX1P10	pseudogene	40.37	53.825	51.4338	68.8992	95.0231	85.796	62.4569	75.5882	70.403	118.549	108.348	119.82
ENSG00000123975	CKS2	protein_coding	41.0966	46.3151	49.3476	43.5329	64.6541	61.2467	73.3314	80.8385	69.8352	124.052	98.8157	105.053
ENSG00000116106	EPHA4	protein_coding	5.75469	3.6168	3.57628	4.01001	0.389014	1.21481	7.98147	4.69623	7.63904	0.442452	0.26478	0.0753428
ENSG00000180198	RCC1	protein_coding	54.9311	92.9065	72.5189	105.445	202.728	159.495	102.958	139.383	109.424	234.886	223.342	248.355
ENSG00000164687	FABP5	protein_coding	1.8601	6.65591	7.07805	17.4071	26.9976	28.7758	9.0405	12.6376	11.2521	35.3685	27.5635	32.1462
ENSG00000148700	ADD3	protein_coding	258.438	255.085	212.615	173.615	97.9796	99.6651	337.211	295.599	357.486	64.8745	94.9764	87.9752
ENSG00000235999	RP11-403I13.8	lincRNA	15.0261	9.61968	13.1627	11.5136	5.88707	8.60491	8.73054	7.46648	12.5683	2.10164	3.33622	2.08448
ENSG00000106683	LIMK1	protein_coding	142.734	85.8236	136.718	93.5365	55.3177	99.5132	47.2689	48.387	53.8862	35.0919	41.4115	47.5413
ENSG00000120075	HOXB5	protein_coding	1.10444	1.55723	2.33451	0.151894	0.155605	0.708639	0.10332	0.263833	0.232268	0.0276532	0.0794339	0.0251143
ENSG00000136404	TM6SF1	protein_coding	45.9794	27.2265	39.5377	18.8045	12.9931	23.2079	18.3135	18.2309	18.0137	9.29148	12.7624	9.49319
ENSG00000110328	GALNT18	protein_coding	0	0.200933	0.0496705	0.972123	1.24484	0.708639	0.12915	0.501283	0.154845	2.01869	1.45629	2.38585
ENSG00000105364	MRPL4	protein_coding	27.5818	38.8555	34.9184	54.0743	71.5267	72.3572	42.1029	47.833	42.6599	94.2145	72.8144	94.2789
ENSG00000135439	AGAP2	protein_coding	97.3647	114.381	111.386	77.7395	69.3482	77.3176	102.881	100.916	102.172	45.3789	56.6363	47.3153
ENSG00000247077	PGAM5	protein_coding	43.6252	49.0528	45.2498	60.4235	83.7676	77.596	54.6046	58.7029	55.2282	108.484	93.2289	103.069
ENSG00000174125	TLR1	protein_coding	24.9951	10.9509	13.5849	12.9718	4.6163	6.45368	15.9113	9.28693	10.0649	2.73767	2.46245	1.9338
ENSG00000138172	CALHM2	protein_coding	39.1493	76.5053	49.0248	24.1816	24.8709	27.7635	56.9035	65.2724	43.9761	9.84455	19.4083	12.2809
ENSG00000236603	RANP1	pseudogene	45.9794	58.6725	55.6558	68.8081	124.407	98.9058	70.2834	84.6641	71.3579	143.161	131.172	136.973
ENSG00000137642	SORL1	protein_coding	234.518	238.081	257.293	182.364	70.1521	132.262	280.411	213.019	240.784	78.5351	65.7183	84.7857
ENSG00000196405	EVL	protein_coding	549.428	498.993	477.011	487.763	270.857	327.417	543.282	499.938	627.562	141.419	214.842	200.512
ENSG00000164951	PDP1	protein_coding	49.7577	36.1429	49.5463	38.1254	14.0564	26.3209	35.9812	29.2591	35.7435	12.0845	11.0413	14.5663
ENSG00000102970	CCL17	protein_coding	0	0.22605	1.01825	0.486062	2.04881	4.17591	5.81175	7.2818	10.1424	9.67863	14.7482	12.4316
ENSG00000176092	AIM1L	protein_coding	3.28424	3.08935	1.81297	3.28092	0.907699	1.03765	1.42065	1.08172	1.00649	0.138266	0.397169	0.125571
ENSG00000109861	CTSC	protein_coding	393.121	438.436	549.008	202.627	255.167	307.271	311.303	330.504	395.836	146.673	189.026	184.062
ENSG00000103423	DNAJA3	protein_coding	59.2036	65.2782	57.9903	90.6505	119.194	102.5	73.9771	77.3559	72.958	145.815	121.825	135.542
ENSG00000175792	RUVBL1	protein_coding	41.3291	62.1386	58.1145	74.1244	128.219	109.434	77.0767	87.9884	83.6939	155.854	134.005	143.026
ENSG00000182487	NCF1B	pseudogene	3.60395	4.29495	3.55144	3.88849	1.60792	3.01172	0.92988	0.55405	1.31619	0.248879	0.423647	0.728313
ENSG00000135632	SMYD5	protein_coding	26.768	29.286	27.6913	49.0922	65.6914	51.3257	35.258	35.5383	35.4338	66.3954	64.2885	70.5962
ENSG00000185198	PRSS57	protein_coding	1.59853	5.07357	7.45057	1.64046	0.85583	3.94813	0.23247	0.4749	0.748419	0	0.185346	0.226028
ENSG00000260711	RP11-747H7.3	sense_intronic	2.73202	1.70793	2.6077	1.91387	0.700225	1.03765	2.19555	2.0579	4.72278	0.165919	0.238302	0.301371
ENSG00000244414	CFHR1	protein_coding	3.98178	1.0549	2.70704	2.43031	0.440882	1.44259	0.36162	0.39575	0.361306	0.0829597	0.13239	0.100457
ENSG00000267731	RP11-147L13.8	lincRNA	2.64483	1.68282	2.48352	1.45818	0.311211	1.41728	1.83393	1.8996	3.50983	0.193573	0.13239	0.251143
ENSG00000149925	ALDOA	protein_coding	436.601	662.226	592.942	660.254	977.151	861.503	728.096	860.255	723.954	1359.16	1265.46	1396.91
ENSG00000203709	C1orf132	processed_transcript	14.6192	11.7295	4.84287	8.14153	3.7086	1.99938	4.9077	2.87578	4.23244	0.718984	1.27094	1.18037
ENSG00000122877	EGR2	protein_coding	40.341	44.7328	34.0491	110.245	101.04	127.15	8.93718	20.1832	8.2068	167.081	109.804	105.631
ENSG00000086200	IPO11	protein_coding	29.6454	30.4916	33.4282	40.9811	58.0927	50.2375	36.162	39.0737	34.7628	89.5964	70.9874	74.4387
ENSG00000152894	PTPRK	protein_coding	2.73202	9.7955	6.01013	8.11115	39.7831	24.8783	18.3135	21.7662	19.0976	48.1443	41.8881	56.6326
ENSG00000224861	YBX1P1	pseudogene	48.8858	63.8214	61.6908	82.7216	115.278	100.905	75.2428	92.157	83.9262	140.229	127.862	142.222
ENSG00000172349	IL16	protein_coding	460.898	297.758	406.826	376.515	141.912	268.043	398.092	304.094	344.634	93.4955	119.177	123.16
ENSG00000260461	RP11-541N10.3	sense_overlapping	7.03351	5.80195	7.00354	5.19478	2.15254	3.92283	5.03685	3.7992	5.88412	1.10613	1.40333	1.2306
ENSG00000174718	KIAA1551	protein_coding	327.145	336.814	351.121	285.44	195.518	201.38	356.402	312.247	375.81	129.445	154.393	117.208
ENSG00000143622	RIT1	protein_coding	57.4597	47.2947	54.6624	39.3102	28.5277	35.6344	34.3797	33.6915	35.0725	18.0299	23.1682	21.7992
ENSG00000160310	PRMT2	protein_coding	146.541	132.942	134.309	136.431	69.5556	100.551	120.394	99.6498	129.657	44.8259	56.2127	53.0915
ENSG00000134215	VAV3	protein_coding	44.8168	14.3416	39.4632	25.1841	7.18379	19.8419	5.50179	3.6409	7.14869	5.19881	3.57452	4.39499
ENSG00000196542	SPTSSB	protein_coding	11.4803	0.552567	5.36441	7.68585	0.103737	1.26543	0	0	0	0	0	0
ENSG00000235863	B3GALT4	protein_coding	13.4276	14.1156	9.26355	9.50858	5.73147	8.78207	11.1069	9.89375	8.02615	3.0142	3.38918	2.68723
ENSG00000160111	CPAMD8	protein_coding	2.03449	2.5619	1.63913	1.73159	0.648356	0.784565	0.49077	0.897033	0.335498	0	0.238302	0.0502285
ENSG00000072274	TFRC	protein_coding	144.042	406.362	312.999	407.228	976.113	826.679	616.717	711.849	596.516	1305.4	1165.32	1114.17
ENSG00000116096	SPR	protein_coding	0.232513	0.67815	0.47187	1.73159	4.46069	5.3148	0.80073	0.685967	0.490344	4.59043	3.25679	3.516
ENSG00000130810	PPAN	protein_coding	21.5656	28.7837	25.2823	54.2262	59.571	61.0189	26.7857	27.8344	29.8851	71.6771	54.1739	63.5642
ENSG00000167992	VWCE	protein_coding	0.406897	0.853966	0.546375	1.82273	3.13804	3.18888	0.82656	0.923417	1.31619	3.98206	2.67427	5.50002
ENSG00000034053	APBA2	protein_coding	44.5262	26.7744	34.3471	38.2166	9.28446	24.5999	19.0625	10.738	22.3235	4.64574	3.94521	7.45893
ENSG00000103490	PYCARD	protein_coding	20.2286	25.3427	19.0735	13.1237	9.44007	13.616	18.9334	20.6318	17.4717	5.83483	7.49326	6.22834
ENSG00000125089	SH3TC1	protein_coding	51.4434	36.1429	40.3821	44.6569	18.6208	34.369	13.3799	19.339	14.0909	9.18087	13.186	11.7284
ENSG00000132361	CLUH	protein_coding	48.7405	73.2402	65.1677	125.92	156.85	138.261	70.6192	75.0078	81.2938	167.164	134.455	159.275
ENSG00000171453	POLR1C	protein_coding	19.5601	23.8859	21.2093	43.0772	49.301	44.4671	27.6639	26.2778	28.2851	57.491	48.3752	49.5002
ENSG00000161980	POLR3K	protein_coding	24.937	29.5121	28.9331	37.6394	58.4817	52.9202	39.055	41.5801	41.3437	82.3236	61.9584	73.0574
ENSG00000134460	IL2RA	protein_coding	164.735	568.842	240.827	440.463	1831.63	958.157	474.833	656.127	378.571	1520.51	1816.84	1563.69
ENSG00000011332	DPF1	protein_coding	0.0290641	0.100467	0.0745057	0.0303788	0.155605	0.227777	0.20664	0.369367	0.20646	1.41031	1.13855	1.70777
ENSG00000125844	RRBP1	protein_coding	128.144	128.547	166.421	94.0833	80.448	91.1867	84.6966	88.8854	66.5835	61.639	65.4535	48.2194
ENSG00000254093	PINX1	protein_coding	11.1897	13.8393	12.2686	22.1158	29.4872	27.2573	16.1179	15.9355	16.0781	38.7145	29.0993	34.9088
ENSG00000114626	ABTB1	protein_coding	58.0991	53.5236	36.2098	59.0261	19.2951	32.0912	41.5088	32.4779	48.7763	6.94096	12.4976	12.959
ENSG00000163235	TGFA	protein_coding	1.51133	1.43165	3.10441	1.33667	0.596488	1.39197	0.12915	0.263833	0.335498	0.138266	0.158868	0.0251143
ENSG00000082512	TRAF5	protein_coding	113.873	95.9456	114.888	76.1901	72.4862	74.7362	79.2981	74.6121	80.4163	43.6368	56.9541	41.6645
ENSG00000189350	FAM179A	protein_coding	22.4956	14.5928	34.9432	15.554	7.62467	16.8555	5.6826	8.46905	10.7876	3.26308	4.02465	4.82194
ENSG00000153029	MR1	protein_coding	92.6273	75.5258	82.7759	72.5447	49.3788	61.0695	79.6339	67.4622	68.8804	34.6218	38.1547	34.7581
ENSG00000185669	SNAI3	protein_coding	4.38868	7.10801	5.46375	3.76698	2.33408	3.79628	5.78592	5.77795	5.98735	1.24439	1.3239	1.15526
ENSG00000265168	RP11-192H23.5	antisense	31.8542	17.9584	48.7268	38.0951	18.7505	56.514	3.92616	6.67498	4.36148	3.53961	6.64597	3.94294
ENSG00000198624	CCDC69	protein_coding	229.839	237.302	200.545	199.346	151.897	182.12	165.596	206.581	167.259	73.4193	106.282	82.2241
ENSG00000135477	KRT121P	pseudogene	7.67292	1.9591	4.34617	7.86812	0.726159	3.77097	0.2583	0.211067	0.154845	0.110613	0.211824	0.251143
ENSG00000204764	RANBP17	protein_coding	4.35961	0.67815	2.85605	1.54932	0.233408	1.08827	0.02583	0.0527667	0.180653	0.0276532	0	0.0502285
ENSG00000135046	ANXA1	protein_coding	231.786	179.308	252.599	137.495	76.9728	173.161	224.127	171.492	268.115	77.5949	55.1006	64.192
ENSG00000070190	DAPP1	protein_coding	36.9695	35.515	32.5838	36.7584	47.0188	28.5227	57.4718	54.3233	42.7373	105.442	92.0903	83.4296
ENSG00000214176	PLEKHM1P	pseudogene	48.5661	42.3969	46.8641	41.1937	22.3813	31.8888	29.2654	28.5731	41.7566	11.2549	16.0986	15.6964
ENSG00000127528	KLF2	protein_coding	38.2193	117.973	32.4845	27.2498	7.18379	8.47837	65.3241	81.1815	56.854	2.23991	10.3794	2.93837
ENSG00000259954	IL21R-AS1	antisense	2.93547	7.8364	4.371	20.2019	18.1021	18.703	9.11799	10.9227	7.04546	32.7414	24.1214	16.2238
ENSG00000099308	MAST3	protein_coding	56.7622	55.8595	54.7866	58.9046	29.4094	41.1517	42.9295	37.5699	47.9246	16.5919	20.7322	19.8654
ENSG00000241735	FABP5P3	pseudogene	0.697538	2.46143	2.13583	5.8935	10.5552	9.84503	3.0996	4.82815	4.00017	12.8311	10.1146	11.8539
ENSG00000112303	VNN2	protein_coding	24.1232	14.2411	23.2955	16.1615	8.61017	17.3364	13.9999	12.5848	20.4396	4.09268	5.32207	4.47034
ENSG00000153666	GOLGA8I	protein_coding	9.64928	4.24472	11.0268	4.7391	2.15254	5.99813	1.42065	1.50385	3.58725	0.331839	0.714905	1.07991
ENSG00000090273	NUDC	protein_coding	68.9982	92.1028	89.8788	119.237	168.339	148.03	104.327	114.926	104.211	224.655	186.908	206.012
ENSG00000141384	TAF4B	protein_coding	21.5074	23.6599	15.5469	42.5	46.3186	34.698	28.413	23.7714	25.1624	63.0217	47.6603	52.966
ENSG00000182742	HOXB4	protein_coding	23.0478	14.9193	24.4627	12.668	9.3882	13.5654	12.4501	9.73545	10.1424	6.16667	6.19584	5.19865
ENSG00000153815	CMIP	protein_coding	122.999	93.3586	132.223	75.0054	57.7556	76.609	94.4087	88.1731	94.9718	45.8214	52.3469	52.2879
ENSG00000267745	RP11-686D22.8	processed_transcript	8.95174	4.87263	7.54992	4.37455	3.24178	4.429	2.99628	2.00513	1.57426	1.43797	1.58868	0.954342
ENSG00000047346	FAM214A	protein_coding	52.6932	44.9839	43.6355	37.8824	23.0815	27.966	43.7044	34.2456	42.376	15.0987	19.6996	14.9179
ENSG00000183527	PSMG1	protein_coding	29.1513	36.7708	34.6203	40.9507	64.6281	55.4257	43.4461	51.2628	46.402	91.9193	78.6925	85.4638
ENSG00000196684	HSH2D	protein_coding	190.69	101.22	178.69	117.566	63.6945	100.171	95.0544	66.6179	69.2417	50.633	54.5446	35.7878
ENSG00000138814	PPP3CA	protein_coding	90.1859	65.3284	95.9634	54.1959	36.7488	64.2584	47.3206	47.0942	55.5379	22.0949	30.0525	32.096
ENSG00000214110	LDHAP4	pseudogene	26.1286	47.1942	41.8722	45.9632	96.6051	71.522	48.0696	62.3966	47.7698	126.679	119.998	119.77
ENSG00000114686	MRPL3	protein_coding	75.2469	85.899	87.9168	128.229	190.487	166.961	100.582	113.923	99.2817	227.697	187.623	195.062
ENSG00000159388	BTG2	protein_coding	416.837	334.554	391.851	364.911	232.734	277.584	187.216	208.191	166.665	160.112	154.975	125.069
ENSG00000162739	SLAMF6	protein_coding	95.214	74.2197	82.4282	83.2077	37.7603	68.6115	78.4974	71.1558	72.6741	31.497	34.0771	24.8129
ENSG00000213949	ITGA1	protein_coding	57.1691	102.376	94.0262	43.5025	85.8164	85.6948	93.6854	60.7608	56.3895	22.9522	27.034	23.8585
ENSG00000166289	PLEKHF1	protein_coding	32.8134	52.7701	40.9782	26.5511	25.8824	26.6752	32.21	30.5519	37.2403	16.509	15.6485	15.5206
ENSG00000134698	2004-08-01	protein_coding	67.0799	53.0213	63.9011	53.7402	28.3721	45.1758	44.066	49.1521	53.912	15.8729	23.9096	21.0457
ENSG00000175463	TBC1D10C	protein_coding	205.687	236.122	205.934	189.837	102.466	156.837	207.57	200.751	255.908	52.5964	82.1081	81.1944
ENSG00000196329	GIMAP5	protein_coding	215.132	158.436	199.005	134.578	81.7447	99.0324	197.909	151.757	184.679	58.4589	83.1672	62.5345
ENSG00000153283	CD96	protein_coding	764.88	492.764	627.289	556.996	309.603	401.47	566.917	485.189	536.204	187.019	259.855	258.501
ENSG00000145912	NHP2	protein_coding	29.1222	33.2796	34.372	50.52	62.9943	58.2603	40.5014	44.5614	40.5953	76.9866	69.4517	78.6076
ENSG00000131037	EPS8L1	protein_coding	4.47587	3.64192	3.25342	2.97713	1.65979	2.70802	1.88559	1.7413	1.93557	0.85725	0.847294	0.678085
ENSG00000206561	COLQ	protein_coding	7.81824	5.82707	8.34464	7.68585	2.25628	6.09936	2.89296	5.19752	4.1034	0.553064	1.45629	0.753428
ENSG00000131018	SYNE1	protein_coding	146.163	139.824	182.291	123.551	75.8577	108.194	176.006	137.563	219.003	48.1443	54.2798	62.3336
ENSG00000105205	CLC	protein_coding	19.9961	173.581	380.004	15.7059	40.1981	103.335	5.37264	9.55077	9.41976	1.05082	6.51358	2.51143
ENSG00000159199	ATP5G1	protein_coding	46.1247	48.4752	47.8575	66.074	91.8332	81.4682	55.1471	61.051	55.6669	100.851	98.4185	108.845
ENSG00000106665	CLIP2	protein_coding	33.54	13.0104	20.0917	21.6297	5.96488	11.6166	3.79701	5.25028	4.12921	2.35052	4.18352	2.56165
ENSG00000167633	KIR3DL1	protein_coding	17.2931	10.2476	34.2478	7.68585	4.04574	20.9808	1.36899	1.47747	4.07759	0.497758	1.05912	1.90868
ENSG00000248641	HMGA1P2	pseudogene	0.581282	1.3563	0.794728	2.5822	3.18991	2.48024	1.65312	2.48003	1.47103	5.66891	4.20999	4.82194
ENSG00000141526	SLC16A3	protein_coding	108.525	126.337	129.64	83.238	64.2132	104.98	38.4609	60.3123	45.8342	31.4694	51.8173	43.3723
ENSG00000167202	TBC1D2B	protein_coding	234.431	235.017	255.083	156.846	132.809	164.253	181.74	193.733	174.769	87.9925	118.674	102.717
ENSG00000250186	RP11-1079K10.4	antisense	16.0724	20.018	19.4212	31.1687	43.6992	40.8733	21.7747	25.4335	24.9817	53.4813	41.0408	50.7057
ENSG00000103966	EHD4	protein_coding	26.6227	31.9986	29.7526	38.5204	59.182	47.4029	51.1692	52.3709	45.8858	82.4619	76.1241	66.0505
ENSG00000093009	CDC45	protein_coding	24.2685	51.3133	46.6158	31.6548	92.1184	74.7108	65.5824	82.2632	72.7257	174.437	137.818	177.834
ENSG00000174547	MRPL11	protein_coding	26.6518	35.2638	30.9944	40.738	58.0927	58.8171	42.7745	50.1547	46.1697	84.37	69.9812	82.2994
ENSG00000197746	PSAP	protein_coding	339.934	300.069	293.304	277.663	196.53	227.853	228.905	209.193	207.131	129.168	141.472	123.487
ENSG00000198719	DLL1	protein_coding	37.3764	6.53033	34.6452	23.5436	2.67123	16.2734	1.36899	1.16087	2.45172	0.165919	1.16503	0.979456
ENSG00000263874	LINC00672	lincRNA	3.66208	1.98422	2.85605	2.18728	1.0633	1.56913	1.52397	1.16087	2.01299	0.276532	0.291257	0.602742
ENSG00000100320	RBFOX2	protein_coding	1.30788	1.10513	0.645716	3.43281	3.81233	2.9611	0.82656	1.02895	0.490344	5.64126	5.03081	4.57079
ENSG00000261395	RP11-354M1.3	pseudogene	2.09261	2.7126	2.63254	6.13653	8.4027	6.63084	3.33207	3.77282	3.17433	10.6465	8.18169	9.19182
ENSG00000102931	ARL2BP	protein_coding	90.5928	76.8067	85.3587	66.0436	62.0866	67.2954	61.7337	62.6868	65.8609	36.364	44.7213	36.9431
ENSG00000271810	RP11-426L16.10	protein_coding	27.0296	12.056	23.1961	15.6451	7.00225	13.5148	8.93718	9.70907	7.8713	3.67788	5.42798	3.26485
ENSG00000146216	TTBK1	protein_coding	0.232513	0.100467	0.223517	0.182273	0.518685	0.556788	1.13652	1.05533	1.49684	1.46562	1.85346	2.61188
ENSG00000173200	PARP15	protein_coding	59.843	39.1569	53.3709	42.4089	16.6239	31.6863	43.6527	34.3511	63.9769	9.48505	14.0598	14.0138
ENSG00000243678	NME1-NME2	protein_coding	94.778	115.285	114.416	151.196	222.075	204.291	144.519	167.851	163.955	275.398	238.037	286.755
ENSG00000170776	AKAP13	protein_coding	323.658	307.403	383.953	246.858	181.203	236.205	254.167	249.613	259.65	142.967	157.067	120.121
ENSG00000122694	GLIPR2	protein_coding	105.532	82.6087	125.244	75.2788	47.0447	81.2405	75.2945	70.9184	84.0036	37.6637	39.8228	44.6783
ENSG00000114841	DNAH1	protein_coding	53.2745	40.9653	38.2214	47.148	23.8336	28.3203	40.5014	32.5043	41.1114	13.4395	16.4163	13.9384
ENSG00000115607	IL18RAP	protein_coding	113.379	43.6528	151.445	51.0668	37.4491	86.7071	22.5238	12.5848	25.0849	24.6114	12.7624	13.637
ENSG00000176463	SLCO3A1	protein_coding	39.1203	58.1702	51.409	30.9864	30.6543	28.8011	34.0439	40.2873	35.4596	18.3894	22.6651	16.7261
ENSG00000160117	ANKLE1	protein_coding	1.36601	3.7675	2.78155	4.98213	11.3851	10.1234	5.24349	6.14732	6.99385	13.5224	13.9009	17.0024
ENSG00000185238	PRMT3	protein_coding	24.2104	28.1307	25.4065	38.7634	62.0607	52.6671	30.5827	33.2958	30.0658	77.3737	59.496	66.8793
ENSG00000012779	ALOX5	protein_coding	1.8601	2.23538	2.95539	1.21515	0.85583	1.24012	2.63466	2.61195	2.94206	0.442452	0.582515	0.326485
ENSG00000152127	MGAT5	protein_coding	141.164	114.733	155.742	122.639	75.0537	111.585	74.3388	77.3823	73.3451	57.1869	60.1844	55.0002
ENSG00000213740	SERBP1P1	pseudogene	32.174	39.9606	37.7744	50.8238	80.2406	69.5985	46.494	49.6534	40.1049	99.6069	85.5503	83.8063
ENSG00000196917	HCAR1	protein_coding	1.19163	2.05957	2.111	2.43031	3.18991	2.60678	3.04794	3.35068	2.7356	6.49851	7.83747	12.7832
ENSG00000106003	LFNG	protein_coding	61.9356	114.331	130.435	51.644	51.8166	92.2244	75.372	76.2214	77.5517	24.1689	33.3887	39.6052
ENSG00000188921	PTPLAD2	protein_coding	66.9346	61.6112	62.8083	43.624	26.7901	34.5715	61.2688	53.2152	65.6544	19.5508	25.1276	26.6462
ENSG00000105447	GRWD1	protein_coding	39.8469	54.3022	47.4602	75.4307	105.215	97.7922	58.2983	65.7209	54.5572	130.191	101.013	109.373
ENSG00000113013	HSPA9	protein_coding	352.751	325.361	353.083	466.984	582.276	497.87	369.602	396.515	385.229	778.991	632.902	655.532
ENSG00000156261	CCT8	protein_coding	214.173	256.943	251.531	309.317	485.826	372.82	301.927	362.19	294.49	609.145	541.871	547.491
ENSG00000236972	FABP5P1	pseudogene	0.14532	0.728383	0.645716	1.97462	3.13804	2.85987	1.13652	1.16087	1.10972	3.98206	3.1244	3.18951
ENSG00000213316	LTC4S	protein_coding	1.39508	1.25583	2.50836	0.941744	0.18154	2.22715	0.15498	0.1583	0.0774227	0.0276532	0.026478	0.0251143
ENSG00000081913	PHLPP1	protein_coding	15.4621	15.497	15.9194	17.1337	32.2103	20.0191	17.771	22.0828	19.3041	39.5718	44.4565	51.8107
ENSG00000099800	TIMM13	protein_coding	25.5183	32.0237	29.7775	47.0265	69.2185	62.4362	34.7414	37.3588	30.8916	80.6644	63.9442	77.6784
ENSG00000179115	FARSA	protein_coding	60.2208	74.5965	73.3633	106.144	130.735	129.757	86.0656	92.8957	76.6742	176.566	143.855	157.014
ENSG00000171793	CTPS1	protein_coding	56.5006	81.6794	93.0577	101.83	193.521	167.922	102.364	117.274	109.837	246.501	200.279	231.528
ENSG00000115457	IGFBP2	protein_coding	0.0871923	0.4521	0.223517	0.151894	0.570553	0.961725	0.82656	1.2664	0.438728	4.39686	2.99201	3.74202
ENSG00000235532	LINC00402	lincRNA	2.55764	0.954433	1.24176	0.941744	0.337145	0.151851	2.0664	0.738733	1.08392	0.0276532	0.0794339	0
ENSG00000237054	PRMT5-AS1	antisense	8.2542	9.99643	9.90926	16.7691	26.4789	21.9172	12.8633	13.4027	12.8522	30.9716	25.1011	28.8563
ENSG00000117450	PRDX1	protein_coding	127.969	286.832	180.527	281.885	495.526	388.157	301.1	397.913	339.369	619.349	566.522	620.975
ENSG00000160408	ST6GALNAC6	protein_coding	109.63	102.376	98.3724	91.2277	60.9714	81.4176	83.2243	76.9338	92.3652	35.1749	47.7133	45.6326
ENSG00000128016	ZFP36	protein_coding	53.2745	69.749	52.6259	67.0765	32.1325	30.269	53.0032	57.4101	59.0219	18.8042	22.6651	15.0434
ENSG00000196535	MYO18A	protein_coding	98.7889	106.972	114.714	85.4557	69.8669	83.3664	87.1246	89.7561	94.7137	41.0927	56.5039	48.8723
ENSG00000118508	RAB32	protein_coding	7.49854	2.96377	6.23365	4.49607	1.68573	4.55554	0.18081	0.580433	0.361306	0.497758	0.794339	0.251143
ENSG00000223759	RP11-353N4.4	lincRNA	6.97538	4.2196	6.43233	5.68084	2.85277	4.25184	4.36527	3.29792	5.4712	1.05082	1.37685	0.82877
ENSG00000126705	AHDC1	protein_coding	39.5562	43.1755	45.8955	33.7205	25.3896	43.6573	15.9888	20.1569	14.0909	14.2967	16.8135	12.0046
ENSG00000233093	LINC00892	processed_transcript	68.1553	52.7199	64.7952	23.1791	49.2751	42.4424	35.0771	34.7205	40.2856	17.4215	24.7834	17.3037
ENSG00000249176	RP11-304F15.5	pseudogene	0.668474	1.18048	0.943739	2.24803	3.65673	2.80925	1.44648	1.55662	1.49684	5.00523	3.78635	3.91782
ENSG00000115946	PNO1	protein_coding	28.0469	28.2562	31.0192	55.3806	65.458	58.7665	35.4129	34.6149	31.9756	82.3513	59.5224	64.192
ENSG00000176083	ZNF683	protein_coding	32.9587	8.2885	12.2686	17.8931	2.46375	10.1993	3.64203	2.71748	10.6069	0.0276532	0.185346	0.803656
ENSG00000163882	POLR2H	protein_coding	34.3247	40.9402	40.8043	55.654	76.8432	69.5479	46.8815	50.7088	51.2022	90.426	78.666	91.1396
ENSG00000184524	CEND1	protein_coding	0.261577	1.0549	0.322858	0.455683	2.46375	1.34135	3.28041	3.19238	2.58076	4.28625	5.26911	5.12331
ENSG00000164483	SAMD3	protein_coding	73.0671	53.4231	103.24	41.2545	18.6727	59.7282	39.8557	39.6278	86.6618	5.42003	9.90275	16.6256
ENSG00000138688	KIAA1109	protein_coding	154.534	127.718	165.726	116.716	73.4977	93.262	119.8	96.8268	117.063	65.3999	57.1659	59.8724
ENSG00000187583	PLEKHN1	protein_coding	3.83646	3.66703	6.18398	3.7366	2.41188	3.69505	2.3247	1.45108	2.11622	0.995516	0.979684	0.652971
ENSG00000165178	NCF1C	pseudogene	3.10986	3.99355	3.35276	3.79736	1.53012	2.85987	0.72324	0.448517	1.47103	0.138266	0.423647	0.552514
ENSG00000151883	PARP8	protein_coding	165.578	93.7605	137.463	113.799	61.1789	89.6935	120.368	86.4054	110.172	44.4664	48.9842	44.1257
ENSG00000107819	SFXN3	protein_coding	46.706	56.4874	57.3446	42.7127	31.9769	40.4178	39.804	39.1792	47.4085	17.3939	23.0623	22.7033
ENSG00000116455	WDR77	protein_coding	34.0631	35.088	34.7942	57.8109	61.0752	58.4881	44.0143	46.7249	45.5245	84.1764	69.0015	74.6396
ENSG00000164342	TLR3	protein_coding	3.34237	1.43165	4.44551	1.27591	0.440882	1.01234	3.43539	1.7413	4.64536	0.387145	0.158868	0.251143
ENSG00000249565	SERBP1P5	pseudogene	41.6488	50.9366	51.2599	65.5879	105.967	91.6423	60.9588	64.6919	52.1571	129.196	111.207	108.468
ENSG00000160219	GAB3	protein_coding	46.0375	46.0891	76.8651	28.1916	31.0952	46.5677	28.4905	39.6541	52.9055	6.94096	16.6546	13.2603
ENSG00000062282	DGAT2	protein_coding	0.377833	0.853966	0.372529	1.85311	6.43169	3.41665	1.70478	1.47747	0.774227	6.91331	4.71308	3.44065
ENSG00000102900	NUP93	protein_coding	48.8567	62.9424	69.3152	78.6204	110.35	100.931	83.1726	92.8166	84.881	141.999	133.873	139.786
ENSG00000217897	RP11-420K8.2	pseudogene	0.465026	0.627917	0.620881	1.42781	2.28221	1.51851	1.23984	1.16087	0.903264	3.31839	2.54188	2.53654
ENSG00000138095	LRPPRC	protein_coding	145.96	178.78	175.163	227.963	339.816	291.301	208.087	222.491	196.576	439.603	377.814	377.417
ENSG00000104419	NDRG1	protein_coding	41.3582	84.7687	62.4606	31.5332	28.7611	28.7505	85.6523	77.6461	89.578	17.9746	25.1011	21.3471
ENSG00000214357	NEURL1B	protein_coding	2.6739	2.36097	3.25342	2.06576	0.752093	1.64506	2.11806	2.2162	2.19364	0.276532	0.317735	0.678085
ENSG00000037897	METTL1	protein_coding	7.70198	9.14246	11.6726	18.926	30.2134	22.7524	13.1475	13.0861	12.1296	31.7736	27.643	28.3289
ENSG00000185344	ATP6V0A2	protein_coding	56.8784	59.9284	59.3811	65.1626	102.985	75.7232	74.0805	72.4486	70.0933	169.155	136.944	114.22
ENSG00000087269	NOP14	protein_coding	60.2499	91.5	70.9295	126.558	213.958	174.325	97.7924	106.562	88.0554	224.019	204.145	175.147
ENSG00000182004	SNRPE	protein_coding	27.9306	31.2954	30.0755	41.1937	57.8074	51.9838	37.8668	41.4482	36.6467	80.7751	63.2029	69.4158
ENSG00000104205	SGK3	protein_coding	36.4173	15.6728	28.2873	22.5107	7.75434	14.7802	13.6641	10.5006	13.2393	6.16667	4.6866	5.14842
ENSG00000133316	WDR74	protein_coding	24.7626	27.2767	25.332	49.2745	58.2224	48.9467	33.7856	30.4464	33.1369	66.423	52.2675	62.3838
ENSG00000074660	SCARF1	protein_coding	32.7552	9.82061	22.2772	31.0168	6.40576	21.411	2.09223	3.40345	1.67749	1.99103	3.17735	2.13471
ENSG00000138722	MMRN1	protein_coding	14.038	3.56657	4.371	4.95175	0.85583	0.987034	3.40956	2.0579	1.05811	0.414798	0.291257	0.3516
ENSG00000169239	CA5B	protein_coding	22.6409	17.5314	21.2838	18.5919	6.7429	10.9586	16.1179	13.2708	16.9298	5.36472	5.82515	4.44522
ENSG00000116771	AGMAT	protein_coding	10.1724	18.737	10.9027	24.3335	37.06	29.2567	21.8264	27.8608	21.2396	39.1017	39.7434	40.8358
ENSG00000188603	CLN3	protein_coding	60.4243	53.1217	53.7186	48.8188	33.7664	43.5813	39.9848	38.5988	43.4341	19.5785	22.4268	25.064
ENSG00000197324	LRP10	protein_coding	173.774	188.928	159.07	140.046	105.812	130.137	143.408	146.823	129.347	64.6532	89.3631	65.6487
ENSG00000255959	RP11-804A23.2	antisense	1.16256	1.98422	1.7633	4.19228	5.73147	5.6185	3.84867	4.1158	3.27756	7.05157	5.58685	7.25802
ENSG00000089505	CMTM1	protein_coding	4.91183	5.34985	5.46375	2.85561	2.25628	3.44196	1.8081	2.50642	2.11622	1.10613	1.50924	1.2306
ENSG00000131462	TUBG1	protein_coding	31.4764	47.1942	41.3755	41.3152	74.0682	62.7652	50.0844	62.08	52.0022	106.99	91.4548	118.59
ENSG00000248019	FAM13A-AS1	antisense	8.92268	4.87263	3.99847	5.58971	1.8932	2.04999	4.67523	2.08428	4.82601	0.718984	0.767861	0.703199
ENSG00000109534	GAR1	protein_coding	26.9134	27.9297	28.5109	45.6594	55.8883	50.5665	35.852	41.6857	34.995	78.2863	58.1456	62.6098
ENSG00000166272	WBP1L	protein_coding	95.9987	89.2395	87.4697	75.7345	58.3002	61.8794	73.9255	80.047	71.3321	37.9126	49.6726	39.4043
ENSG00000163599	CTLA4	protein_coding	2.32513	41.4927	6.55651	23.331	109.131	30.4462	18.081	24.3254	18.6072	91.781	130.245	116.857
ENSG00000214655	ZSWIM8	protein_coding	98.7598	99.8387	98.9436	97.2123	60.7899	74.9386	65.0916	72.0529	75.3064	40.6226	48.3223	44.8792
ENSG00000236523	NPM1P40	pseudogene	3.89459	3.79262	3.72529	7.71623	12.0076	8.83269	5.47596	6.22647	6.11639	13.0247	11.8092	12.758
ENSG00000185989	RASA3	protein_coding	79.1415	127.844	62.6593	57.1122	34.1295	29.94	150.098	105.612	113.321	25.7728	26.6898	26.4453
ENSG00000116221	MRPL37	protein_coding	53.071	85.472	67.2787	81.628	142.638	125.277	96.1909	119.991	98.2236	204.966	169.856	190.441
ENSG00000081087	OSTM1	protein_coding	115.646	69.2969	83.2726	83.5418	47.2263	58.4121	69.2502	52.8986	50.6602	33.654	31.0322	26.1188
ENSG00000151612	ZNF827	protein_coding	12.236	11.5034	13.1875	21.0222	17.1425	23.3851	18.1585	17.756	19.3041	37.7466	30.7674	29.8608
ENSG00000177721	ANXA2R	protein_coding	23.7744	15.7481	19.3963	15.5236	5.57586	8.98454	25.3651	18.2573	23.6655	3.53961	5.18968	5.07308
ENSG00000111231	GPN3	protein_coding	20.1995	24.765	26.3999	30.7738	48.5748	39.7344	28.8263	32.6889	27.7947	68.7459	55.0741	61.4295
ENSG00000169508	GPR183	protein_coding	61.7321	76.3546	44.2067	119.845	142.975	80.9621	73.2797	99.2541	67.6416	173.745	180.129	176.327
ENSG00000104043	ATP8B4	protein_coding	240.738	139.121	203.55	131.814	154.957	145.271	77.8516	87.2761	69.2417	57.7676	93.123	62.2834
ENSG00000001497	LAS1L	protein_coding	48.5952	54.3022	58.7105	69.6587	91.3404	82.7843	72.5565	75.5091	72.3644	117.72	105.673	119.368
ENSG00000149403	GRIK4	protein_coding	1.48227	1.3563	2.90572	1.06326	0.414948	1.26543	0.20664	0.263833	0.129038	0.110613	0.158868	0.100457
ENSG00000133119	RFC3	protein_coding	35.371	52.7199	53.2964	42.1355	97.4609	79.4435	63.361	73.715	68.5707	140.783	117.906	136.672
ENSG00000165283	STOML2	protein_coding	64.7548	85.1204	71.3268	103.653	160.377	137.906	98.2573	114.161	93.1395	191.167	168.082	176.729
ENSG00000176160	HSF5	protein_coding	1.51133	1.48188	0.99341	5.07327	4.22728	4.88455	2.27304	2.45365	2.3743	5.30942	4.84546	5.04797
ENSG00000164045	CDC25A	protein_coding	17.9616	34.1587	35.5889	25.822	78.088	67.5485	47.9405	55.405	45.6019	123.416	96.4857	108.519
ENSG00000259522	RP11-468E2.2	protein_coding	12.0907	15.4719	15.4475	26.703	34.2851	29.5351	17.9777	20.2624	18.9686	38.9357	33.5211	34.6577
ENSG00000233355	CHRM3-AS2	processed_transcript	82.4839	38.8304	35.1667	38.1254	22.1478	15.7672	33.8115	23.6395	46.402	6.49851	12.1269	7.71008
ENSG00000178921	PFAS	protein_coding	31.7671	46.7421	57.1459	71.0257	106.33	107.384	53.3131	63.9796	69.2675	122.642	113.961	137.953
ENSG00000183605	SFXN4	protein_coding	20.0542	20.3947	18.0552	29.7105	39.9387	33.4832	24.3319	24.9586	22.659	48.725	41.438	46.5618
ENSG00000074266	EED	protein_coding	37.0858	91.3995	52.2285	75.461	325.682	181.209	86.4272	111.1	77.8614	331.534	302.378	243.759
ENSG00000135372	NAT10	protein_coding	66.9055	82.3826	85.9051	118.295	147.125	128.314	101.822	110.203	98.2236	189.729	166.732	167.211
ENSG00000151623	NR3C2	protein_coding	12.4976	8.08756	4.61936	9.75161	2.48969	1.87283	6.99993	4.53793	3.7421	1.10613	1.05912	0.979456
ENSG00000107949	BCCIP	protein_coding	57.6632	69.121	68.7936	85.7899	126.741	111.206	73.848	82.7381	76.2355	157.485	142.24	138.304
ENSG00000105514	RAB3D	protein_coding	18.3104	10.3229	11.151	11.0579	5.03124	6.45368	4.08114	3.0077	4.02598	3.0142	2.54188	3.06394
ENSG00000220205	VAMP2	protein_coding	126.923	112.899	98.8194	108.696	70.0743	70.7374	99.0581	85.1654	110.147	41.8946	50.3611	50.9819
ENSG00000115484	CCT4	protein_coding	204.175	236.448	227.69	308.922	453.694	370.264	270.208	301.007	254.05	543.828	467.045	474.232
ENSG00000143891	GALM	protein_coding	8.51578	30.8935	18.1049	19.9893	58.2743	44.8214	70.7742	69.5992	75.4613	75.4656	110.281	115.701
ENSG00000119943	PYROXD2	protein_coding	9.64928	5.97777	16.2174	8.59721	3.31958	10.8827	4.1328	3.08685	7.01965	0.912556	1.0856	1.70777
ENSG00000261064	RP11-1000B6.3	lincRNA	2.267	0.954433	2.55803	1.12402	0.389014	1.44259	0.30996	0.1583	0.464536	0.0276532	0.13239	0.100457
ENSG00000173457	PPP1R14B	protein_coding	33.3365	35.4647	44.6289	52.1909	76.1689	69.6998	42.9811	49.627	48.9569	90.8132	79.5398	95.5095
ENSG00000003400	CASP10	protein_coding	101.317	67.7145	70.855	66.4993	33.0143	42.164	64.1359	54.2441	39.2017	24.2242	27.1134	14.5663
ENSG00000253293	HOXA10	protein_coding	2.20887	0.426983	1.73847	1.27591	0.311211	0.860491	0.10332	0.0527667	0.0774227	0.0276532	0	0.0502285
ENSG00000124802	EEF1E1	protein_coding	20.4321	24.7148	24.6862	33.6901	56.0439	46.6943	28.568	32.8472	27.3818	67.1144	55.2065	60.7765
ENSG00000091483	FH	protein_coding	49.4671	60.2549	65.7637	65.9525	105.475	93.2873	71.11	75.3772	75.9258	147.392	119.972	141.368
ENSG00000258092	RP4-816N1.7	antisense	3.83646	5.5759	4.49518	9.41744	15.9496	13.3629	5.14017	6.85967	5.65185	17.9469	13.7685	16.9019
ENSG00000117533	VAMP4	protein_coding	51.5888	44.356	36.7065	39.2495	24.7672	23.8913	41.8963	32.1877	44.7761	15.707	16.3104	15.9224
ENSG00000156697	UTP14A	protein_coding	34.5863	34.6359	40.7546	54.7731	73.5236	64.2584	46.494	51.1309	44.8793	87.3565	78.5866	77.9044
ENSG00000111012	CYP27B1	protein_coding	1.42414	1.58235	1.41561	4.19228	4.95344	4.429	2.35053	2.48003	2.42591	5.6136	5.98402	4.59591
ENSG00000162511	LAPTM5	protein_coding	590.582	840.83	706.016	440.676	453.849	435.054	681.86	788.967	797.557	246.999	404.742	311.492
ENSG00000130830	MPP1	protein_coding	78.3568	57.7432	53.5448	38.8849	33.533	26.9536	43.2653	39.7333	34.324	24.7773	25.0481	23.1553
ENSG00000105246	EBI3	protein_coding	1.1335	4.44565	1.98682	6.07577	15.7421	17.716	5.81175	5.64603	3.22594	21.5695	14.7482	15.0183
ENSG00000169026	MFSD7	protein_coding	9.03893	3.54145	5.61277	8.14153	2.23035	5.18825	0.61992	0.897033	0.567766	0.442452	1.03264	0.552514
ENSG00000168874	ATOH8	protein_coding	6.91725	2.51167	2.93056	6.47069	0.933633	2.02468	0.18081	0.606817	0.0774227	0.0553064	0.26478	0
ENSG00000042980	ADAM28	protein_coding	8.10888	1.00467	2.95539	8.17191	0.363079	2.68271	0.10332	0.105533	0.10323	0.0276532	0.0794339	0.0251143
ENSG00000105374	NKG7	protein_coding	963.882	461.343	871.543	543.933	332.218	726.811	217.23	264.809	597.032	145.318	197.552	221.508
ENSG00000055044	NOP58	protein_coding	107.305	123.147	126.238	184.217	255.141	217.35	158.674	167.349	156.807	301.42	255.618	257.27
ENSG00000143486	EIF2D	protein_coding	47.6361	52.8455	43.9584	58.9653	88.8767	75.4195	65.9957	67.3566	68.5191	111.996	101.278	101.914
ENSG00000258011	HMGA1P3	pseudogene	0.552218	1.68282	1.01825	2.85561	3.63079	3.13826	2.04057	2.95493	1.78072	6.858	5.03081	5.55025
ENSG00000166226	CCT2	protein_coding	179.384	207.74	231.986	287.445	433.88	374.111	238.566	277.104	240.397	524.775	451.317	461.901
ENSG00000100410	PHF5A	protein_coding	34.5863	45.6119	42.1702	52.7377	78.7623	68.6874	51.5309	60.8136	54.1442	101.294	85.7886	92.5711
ENSG00000133321	RARRES3	protein_coding	79.1415	49.9822	57.2204	67.836	29.591	46.8714	79.0656	66.0111	71.3063	17.0344	23.7772	17.6051
ENSG00000262814	MRPL12	protein_coding	11.9744	26.3976	19.3963	34.5104	54.6435	58.6652	25.675	30.3144	26.7624	70.1562	55.895	72.4546
ENSG00000267648	RP11-686D22.3	pseudogene	4.73745	2.33585	3.25342	2.30879	1.45232	2.15123	1.31733	0.976183	0.851649	0.746637	0.741383	0.401828
ENSG00000120699	EXOSC8	protein_coding	44.1193	52.092	45.672	57.8413	82.3672	66.9917	60.0289	64.5072	66.8674	98.9156	93.5201	108.418
ENSG00000150768	DLAT	protein_coding	46.0375	55.5832	56.6244	67.5018	82.03	81.5442	68.9145	67.9898	68.9578	128.505	98.7098	115.4
ENSG00000170017	ALCAM	protein_coding	7.55666	11.6039	12.7156	14.3084	18.154	20.095	18.7526	22.4786	15.7942	42.6413	30.6085	29.7102
ENSG00000109684	CLNK	protein_coding	17.7291	4.42053	8.41915	14.1262	3.42332	8.40244	0.95571	1.00257	0.593574	0.525411	1.19151	0.376714
ENSG00000231167	YBX1P2	pseudogene	17.7291	22.6552	21.0603	29.1637	39.1607	36.5962	26.14	32.214	29.8593	50.9925	45.8863	50.6052
ENSG00000206344	HCG27	protein_coding	2.87735	2.4112	1.41561	1.61008	0.466816	0.632714	1.78227	1.55662	1.98718	0.248879	0.291257	0.276257
ENSG00000073792	IGF2BP2	protein_coding	9.82366	2.81307	9.38772	8.29342	1.32265	5.59319	0.28413	0.55405	0.309691	0.304185	0.529559	0.753428
ENSG00000145649	GZMA	protein_coding	940.194	905.079	1310.08	385.052	637.049	753.157	716.034	981.275	1034.86	171.229	451.661	278.969
ENSG00000269968	RP5-940J5.9	antisense	309.62	463.528	384.35	452.493	640.654	549.626	543.98	618.241	558.785	847.405	780.967	837.108
ENSG00000182230	FAM153B	protein_coding	6.85913	3.74238	2.33451	3.7366	1.0633	0.404937	1.93725	1.50385	2.16783	0.359492	0.423647	0.401828
ENSG00000120694	HSPH1	protein_coding	142.065	172.401	159.74	231.76	323.608	257.034	197.315	199.036	177.891	455.532	341.142	334.321
ENSG00000113520	IL4	protein_coding	0.0871923	3.08935	0.620881	1.88349	10.1144	7.56726	5.32098	5.5405	6.34866	19.0254	15.1983	16.9521
ENSG00000135686	KLHL36	protein_coding	115.53	96.021	95.1687	96.0883	61.1011	72.2812	65.1691	61.1038	69.7836	39.793	50.2551	45.9591
ENSG00000122224	LY9	protein_coding	35.4582	16.8533	9.95893	29.8928	7.52093	4.68208	23.8411	13.8249	27.8205	2.71002	1.95937	1.65754
ENSG00000136997	MYC	protein_coding	78.0662	106.922	76.9644	220.338	286.133	224.993	126.515	96.3519	111.076	302.969	196.069	209.754
ENSG00000184809	C21orf88	protein_coding	1.16256	0.37675	1.41561	1.06326	0.0778027	0.885799	0	0	0.0258076	0	0	0
ENSG00000134453	RBM17	protein_coding	104.921	140.176	128.597	162.618	217.951	204.772	151.984	167.006	158.304	296.885	263.588	302.049
ENSG00000177191	B3GNT8	protein_coding	6.51036	4.47077	5.33958	4.86062	1.84133	3.61912	1.60146	2.6911	2.52914	0.636024	0.979684	1.18037
ENSG00000166971	AKTIP	protein_coding	73.5031	70.9294	66.4591	54.1655	34.5444	41.5313	74.3646	65.3515	85.2682	27.3767	29.4964	30.8905
ENSG00000161813	LARP4	protein_coding	82.8036	93.2833	90.2265	144.391	169.402	141.12	115.77	115.005	99.0752	234.499	186.299	178.11
ENSG00000187514	PTMA	protein_coding	601.51	726.977	727.35	788.665	1085.14	938.112	896.353	1017.76	897.38	1341.46	1357.26	1355.84
ENSG00000099282	TSPAN15	protein_coding	11.1897	21.4245	12.8398	6.7441	7.85808	6.17529	2.76381	12.321	2.81302	0.829597	4.15704	1.15526
ENSG00000137692	DCUN1D5	protein_coding	25.7217	32.1242	28.3122	43.2291	65.1987	57.7035	33.2949	37.1213	31.5626	80.4709	62.4085	68.1099
ENSG00000159314	ARHGAP27	protein_coding	113.553	127.467	126.883	101.739	80.0331	94.9577	95.7777	89.8616	102.946	49.9694	63.097	60.8016
ENSG00000079156	OSBPL6	protein_coding	0.406897	0.37675	0.248352	0.27341	0.67429	0.708639	1.05903	1.21363	1.0323	1.99103	2.25063	2.56165
ENSG00000149136	SSRP1	protein_coding	190.777	272.717	268.643	292.67	458.932	404.734	315.513	381.74	341.098	595.319	541.659	600.683
ENSG00000164163	ABCE1	protein_coding	163.66	144.546	174.319	258.858	303.457	278.065	179.648	181.359	171.594	412.614	323.375	330.403
ENSG00000170727	BOP1	protein_coding	20.6355	31.3205	26.5985	45.9632	64.5503	63.2461	30.5569	34.5622	32.8272	71.1241	58.278	70.4706
ENSG00000197056	ZMYM1	protein_coding	21.2749	15.3714	18.5271	15.0679	7.495	9.33886	14.9039	14.59	15.2523	4.75635	6.46062	4.77171
ENSG00000168918	INPP5D	protein_coding	281.718	285.501	291.069	218.12	159.029	197.457	212.891	248.557	227.029	106.548	145.47	116.882
ENSG00000175841	FAM172BP	pseudogene	0.610346	1.0549	1.66396	1.70122	1.24484	1.84752	1.85976	2.16343	1.31619	5.50299	5.42798	5.37445
ENSG00000188976	NOC2L	protein_coding	58.0991	77.4598	64.2488	113.161	146.503	119.127	77.1026	95.3757	75.5387	162.435	146.158	144.533
ENSG00000109519	GRPEL1	protein_coding	43.3055	49.1282	49.745	73.5776	98.2649	80.8608	60.0806	62.6604	55.1766	110.226	92.0638	94.7561
ENSG00000109906	ZBTB16	protein_coding	18.4266	12.3825	31.0689	12.4249	6.69104	20.8289	7.30989	7.78308	4.33567	2.40583	4.47477	2.03425
ENSG00000073060	SCARB1	protein_coding	2.93547	7.3843	4.7932	10.2073	23.0037	19.108	7.4907	10.7116	12.2328	20.3804	23.8566	27.5001
ENSG00000211695	TRGV9	TR_V_gene	14.0089	4.0689	35.5144	9.66047	2.59342	14.0462	3.82284	3.19238	5.75508	0.442452	1.11207	0.878999
ENSG00000124593	PRICKLE4	protein_coding	49.2055	46.8677	47.7582	69.7498	82.3153	76.6596	58.3758	64.0323	54.8669	105.746	85.206	98.0209
ENSG00000108559	NUP88	protein_coding	65.9174	61.3098	67.0303	90.8327	101.688	96.6281	75.8111	79.8887	74.558	141.336	123.281	123.261
ENSG00000196419	XRCC6	protein_coding	306.713	354.974	365.177	413.79	543.815	490.303	431.464	490.967	446.213	680.214	654.641	671.279
ENSG00000158042	MRPL17	protein_coding	27.64	34.4601	33.4779	40.8292	69.2963	58.9689	45.0217	48.387	38.7113	94.0763	72.5496	78.0551
ENSG00000113643	RARS	protein_coding	70.3932	75.7518	76.0455	104.26	141.834	125.48	84.1025	91.3391	83.2036	171.533	148.488	157.718
ENSG00000255310	AF131215.2	sense_intronic	7.96356	7.81128	10.3066	5.58971	3.7864	6.47899	4.80438	4.749	5.93574	2.07399	2.33006	2.48631
ENSG00000068831	RASGRP2	protein_coding	68.9982	102.225	46.9386	53.8009	15.0937	13.6666	123.39	119.833	135.309	8.43423	20.997	15.3699
ENSG00000242114	MTFP1	protein_coding	11.3931	18.938	14.5038	22.6019	30.0059	28.3962	19.45	25.4071	21.4977	39.0187	37.784	44.3769
ENSG00000187134	AKR1C1	protein_coding	2.96454	1.73305	2.90572	1.24553	0.492751	1.34135	0.61992	0.448517	0.929072	0.165919	0.238302	0.401828
ENSG00000163811	WDR43	protein_coding	83.414	83.1864	83.2229	143.297	198.682	166.328	101.176	104.61	96.2364	216.442	171.418	171.606
ENSG00000146223	RPL7L1	protein_coding	151.162	161.751	158.747	235.527	333.307	300.488	187.836	201.463	187.311	416.236	321.257	336.958
ENSG00000186088	GSAP	protein_coding	17.6128	11.7295	19.7937	14.4603	7.54687	11.3382	9.86706	10.2631	17.0588	2.76532	4.63364	3.96805
ENSG00000128059	PPAT	protein_coding	36.0395	37.8508	43.3623	47.5733	81.9782	66.1312	50.7043	48.5189	48.3117	104.142	82.0816	89.4319
ENSG00000124207	CSE1L	protein_coding	112.158	156.703	143.026	165.474	285.692	220.387	177.969	211.647	186.847	396.16	323.481	340.675
ENSG00000111669	TPI1	protein_coding	359.755	565.476	483.368	478.649	958.478	746.248	574.33	772.873	617.162	1101.87	1197.54	1241.12
ENSG00000246526	RP11-539L10.2	lincRNA	9.3877	9.97131	11.8712	6.68335	3.26772	7.9975	9.45378	10.0784	16.9298	1.05082	2.09176	2.61188
ENSG00000106560	GIMAP2	protein_coding	132.561	87.6571	94.3491	85.8202	47.9784	56.2103	107.659	86.6692	83.2036	37	46.7865	33.854
ENSG00000213881	NPM1P6	pseudogene	3.19705	2.91353	2.85605	5.7416	8.81764	6.70677	4.59774	5.01283	4.85182	10.5912	9.21433	9.97036
ENSG00000085733	CTTN	protein_coding	0.755666	2.21027	1.3411	4.10114	12.9931	6.2259	0.82656	1.50385	1.23876	15.7347	8.34055	8.16213
ENSG00000034677	RNF19A	protein_coding	76.9908	87.205	85.6568	107.906	140.615	140.032	101.305	95.3757	103.669	262.429	180.05	172.46
ENSG00000136213	CHST12	protein_coding	39.0912	34.9122	37.6751	30.4092	18.3614	29.2567	37.6085	23.6658	26.2205	13.8266	13.5832	11.653
ENSG00000233101	HOXB-AS3	antisense	1.62759	1.10513	2.38418	0.51644	0.67429	0.885799	0.30996	0.23745	0.232268	0.110613	0.185346	0.1758
ENSG00000070814	TCOF1	protein_coding	80.711	103.908	108.456	132.361	174.978	157.267	118.482	130.677	127.412	240.777	201.127	228.439
ENSG00000173530	TNFRSF10D	protein_coding	10.87	7.66058	5.6376	7.83774	5.96488	4.60616	4.08114	3.27153	3.7679	1.68685	2.25063	1.68266
ENSG00000159131	GART	protein_coding	112.943	135.103	136.569	165.504	254.596	215.35	171.976	182.942	158.742	319.809	287.074	294.44
ENSG00000105197	TIMM50	protein_coding	32.668	38.8304	38.6685	52.0997	73.1864	67.6498	40.3206	46.8304	43.3825	91.6704	73.1321	84.7857
ENSG00000226137	BAIAP2-AS1	lincRNA	3.45863	1.88375	2.75671	3.88849	0.829896	1.44259	1.31733	0.897033	1.41942	0.331839	0.370691	0.326485
ENSG00000248578	NPM1P21	pseudogene	2.09261	1.85863	1.91231	3.67584	5.23872	4.68208	3.04794	3.29792	3.45821	6.94096	6.46062	6.95665
ENSG00000135521	LTV1	protein_coding	43.2474	46.1393	50.9123	70.5701	94.9453	82.683	53.0807	56.091	53.7313	108.069	91.3225	89.6328
ENSG00000121742	GJB6	protein_coding	0.755666	1.3563	0.273188	4.22266	8.58424	1.64506	5.86341	21.9773	10.3488	5.08819	25.6836	17.0526
ENSG00000132382	MYBBP1A	protein_coding	48.9439	57.8437	64.1991	98.5186	113.618	105.233	74.4421	66.2749	79.6163	126.79	110.598	117.861
ENSG00000078399	HOXA9	protein_coding	2.20887	0.4521	1.21693	1.33667	0.440882	1.06296	0.07749	0	0.0258076	0.0553064	0	0
ENSG00000205890	RP11-473M20.5	antisense	2.41232	0.929316	2.28484	1.97462	0.570553	1.4932	0.82656	0.39575	0.800034	0.0553064	0.211824	0.0753428
ENSG00000110881	ASIC1	protein_coding	0.930051	1.38142	0.248352	5.10365	3.99387	2.45493	11.6752	5.0656	5.39378	8.35127	6.35471	7.25802
ENSG00000204394	VARS	protein_coding	64.7548	90.1186	86.1038	116.442	162.011	142.361	102.726	119.305	106.224	184.419	176.899	192.651
ENSG00000240972	MIF	protein_coding	40.1666	65.5545	46.0942	71.208	96.7088	101.513	56.981	66.3013	58.0154	137.879	102.999	126.174
ENSG00000124571	XPO5	protein_coding	69.841	81.3277	90.5741	101.04	144.739	132.212	103.139	111.601	109.063	200.624	172.53	173.464
ENSG00000203815	AL358813.2	protein_coding	3.48769	2.36097	2.98023	2.79485	1.08924	2.02468	1.93725	1.55662	2.63237	0.470105	0.608993	0.502285
ENSG00000264558	RP11-138C9.1	antisense	15.6946	20.4701	20.042	23.0272	37.0341	30.6993	26.5016	28.6787	25.6785	49.9417	45.9922	43.5481
ENSG00000271980	CTD-2256P15.4	antisense	22.7281	26.1716	27.5175	35.4217	51.1683	45.3276	34.6897	36.0396	33.3434	69.5479	54.5446	58.6669
ENSG00000105173	CCNE1	protein_coding	15.4621	25.3678	22.0785	20.2323	39.6535	28.7758	29.8078	34.0345	23.2784	72.9492	55.1271	66.377
ENSG00000125498	KIR2DL1	protein_coding	7.14977	5.07357	12.3183	3.12902	1.45232	5.26418	0.2583	0.4749	1.41942	0.0276532	0.291257	0.703199
ENSG00000236044	FABP5P2	pseudogene	0.232513	1.08002	1.09275	3.09864	4.56443	4.55554	1.67895	2.00513	1.7033	5.77952	4.31591	4.92239
ENSG00000166311	SMPD1	protein_coding	43.1602	48.2491	37.6254	39.9178	26.7901	28.4468	43.8593	38.9154	39.8469	15.707	19.4613	16.8014
ENSG00000134375	TIMM17A	protein_coding	47.3163	55.759	55.631	72.2409	112.373	95.8688	63.4901	72.2903	62.4543	133.786	107.448	111.934
ENSG00000265118	CTD-2370N5.3	protein_coding	54.5533	54.6539	40.6801	46.6315	34.7519	31.99	51.7633	49.1258	44.3374	16.6196	23.989	15.0183
ENSG00000118564	FBXL5	protein_coding	104.834	77.3844	78.6781	73.1523	49.8716	56.1597	66.4348	56.645	58.6864	41.0374	37.9694	33.9294
ENSG00000135316	SYNCRIP	protein_coding	268.959	291.353	332.072	390.216	551.414	463.703	356.067	380.975	357.951	642.218	578.729	573.584
ENSG00000140836	ZFHX3	protein_coding	32.9877	13.9397	27.1698	17.5894	6.43169	13.4388	4.52025	5.75157	3.48402	6.11136	4.4483	4.31965
ENSG00000101346	POFUT1	protein_coding	48.3045	63.9721	60.9954	73.0611	119.22	116.242	67.0547	70.5754	68.1836	163.126	118.33	131.247
ENSG00000120800	UTP20	protein_coding	35.1966	49.9068	58.1145	75.3092	100.677	86.8843	63.361	62.7659	54.7894	167.744	111.896	106.108
ENSG00000236090	LDHAP3	pseudogene	10.4631	19.2645	16.7141	18.0754	39.057	29.9653	19.5791	25.2225	19.5363	50.2736	49.4608	49.8518
ENSG00000114166	KAT2B	protein_coding	216.76	224.216	295.117	109.09	113.073	143.069	203.101	199.458	247.675	82.6278	109.089	111.558
ENSG00000186603	HPDL	protein_coding	1.56946	4.16937	4.34617	7.74661	13.4339	18.6271	4.46859	6.91243	6.40027	17.0897	15.6749	21.8996
ENSG00000105519	CAPS	protein_coding	19.0079	14.5425	9.41256	16.0097	6.45763	7.06109	13.225	11.2921	17.7814	1.7145	3.81282	2.8128
ENSG00000198814	GK	protein_coding	9.00987	19.2142	12.1941	11.2402	31.7954	19.2851	35.0255	36.8047	30.6852	45.1301	47.3161	52.765
ENSG00000187091	PLCD1	protein_coding	15.8981	16.8784	13.56	12.2731	5.47213	8.02281	14.0515	14.1942	13.3167	3.73318	4.73955	4.97262
ENSG00000183691	NOG	protein_coding	4.21429	1.48188	0.99341	2.39993	0.0518685	0.379628	1.85976	0.501283	1.05811	0	0	0.0502285
ENSG00000165271	NOL6	protein_coding	59.1745	72.2104	71.6	117.9	142.509	127.353	77.0509	84.2684	82.9971	151.927	128.815	147.044
ENSG00000259394	RP11-244F12.1	pseudogene	15.2005	20.2943	19.5702	25.9739	36.7748	32.319	24.0219	28.9953	27.4076	45.6002	42.0205	44.3769
ENSG00000235674	LDHAP2	pseudogene	9.50396	15.497	15.1247	16.7387	33.2996	24.7011	16.7895	21.8454	16.6459	42.9455	39.5845	41.3381
ENSG00000107960	OBFC1	protein_coding	62.9238	37.7001	50.9371	43.4721	23.3149	35.761	39.7524	33.586	32.3885	19.0531	16.8665	17.7055
ENSG00000237441	RGL2	protein_coding	47.8104	38.4536	47.9569	50.6415	24.067	36.1406	31.2285	28.9161	44.4148	11.6973	15.5161	16.3243
ENSG00000234743	EIF5AP4	pseudogene	33.0749	38.102	37.6006	51.0061	76.8172	69.5479	38.9516	46.3555	38.5565	90.3431	75.8064	82.8519
ENSG00000271858	XXcos-LUCA11.4	antisense	2.06355	1.75817	0.819563	1.48856	0.622422	0.35432	1.60146	0.976183	0.903264	0.110613	0.13239	0.0251143
ENSG00000017483	SLC38A5	protein_coding	20.1414	45.863	34.6203	45.8417	109.78	80.3547	58.4016	52.5028	60.1058	125.546	99.6365	117.058
ENSG00000234964	FABP5P7	pseudogene	0.465026	1.90887	1.88748	5.1644	7.44313	7.28886	2.50551	3.40345	2.68399	9.65097	7.14905	8.18725
ENSG00000069493	CLEC2D	protein_coding	54.7568	136.735	74.4312	150.861	178.739	151.472	207.544	191.886	177.014	262.401	215.345	199.206
ENSG00000256813	RP11-804A23.4	antisense	1.74385	3.3154	2.80638	5.83274	9.20666	7.01047	6.40584	5.88348	5.21313	10.1211	8.73772	10.548
ENSG00000049249	TNFRSF9	protein_coding	13.7183	23.8106	25.0091	89.5568	71.6045	167.34	10.9519	19.6292	14.22	86.1398	68.3661	67.7583
ENSG00000132591	ERAL1	protein_coding	39.905	45.6621	45.1753	54.6819	69.4519	67.2195	53.6231	57.1727	52.4151	96.4268	82.9289	89.2561
ENSG00000156510	HKDC1	protein_coding	7.1207	3.81773	2.40902	1.1544	0.0778027	0.53148	5.65677	1.95237	1.62588	0.387145	0.105912	0.1758
ENSG00000099901	RANBP1	protein_coding	67.4578	100.592	88.041	105.445	188.724	156.66	102.752	126.007	108.495	227.697	203.086	227.435
ENSG00000181788	SIAH2	protein_coding	34.8478	64.2986	46.3177	70.6004	128.582	99.4879	54.3722	64.8766	53.37	139.593	128.312	118.087
ENSG00000112759	SLC29A1	protein_coding	14.2995	40.1113	35.4896	41.9836	113.203	82.4046	39.7265	53.0041	47.5891	129.86	109.01	133.658
ENSG00000125875	TBC1D20	protein_coding	109.804	90.1186	101.452	87.1873	67.9737	76.3053	64.3942	66.6971	75.0742	43.8027	53.4855	47.5915
ENSG00000113749	HRH2	protein_coding	1.10444	5.77683	3.4521	14.9464	23.3927	12.3	7.38738	7.51925	2.99368	36.2257	30.9792	19.3631
ENSG00000240143	RP4-753P9.3	3prime_overlapping_ncrna	27.9597	24.1873	34.67	20.0804	14.0304	20.8796	22.3171	23.9033	25.1624	8.82138	11.7297	10.2215
ENSG00000139668	WDFY2	protein_coding	32.174	26.8497	32.2858	19.8981	18.4652	20.7277	17.6677	15.9091	15.0716	12.6928	12.4711	11.7284
ENSG00000232956	SNHG15	lincRNA	27.1749	27.2265	29.7278	56.4743	57.6518	57.9313	37.7893	33.1638	39.3307	63.0493	53.5119	69.8679
ENSG00000185187	SIGIRR	protein_coding	48.5661	58.0195	50.8129	47.4518	21.6032	34.9511	61.0105	57.8059	78.7388	15.0157	21.0235	18.2329
ENSG00000118922	KLF12	protein_coding	100.271	93.6098	104.556	81.5976	55.992	66.8146	80.6154	80.39	77.7582	45.3513	53.3531	40.8609
ENSG00000101342	TLDC2	protein_coding	30.4882	22.3036	25.9528	19.9285	10.0366	12.8061	25.675	18.8905	24.0268	7.82586	8.89659	8.01145
ENSG00000018699	TTC27	protein_coding	24.8498	30.2405	35.3406	42.6823	60.4009	54.5146	34.5864	40.9469	39.4856	72.645	68.2337	72.3542
ENSG00000143314	MRPL24	protein_coding	30.372	32.5261	33.5276	47.8771	70.204	62.0819	40.9147	45.1683	44.4922	69.6308	72.8673	73.5094
ENSG00000108582	CPD	protein_coding	136.892	86.6274	151.52	97.1819	71.371	90.6552	60.9071	61.3412	69.9643	58.6801	55.3654	49.8267
ENSG00000152818	UTRN	protein_coding	210.395	146.505	249.718	148.674	78.3214	111.231	206.227	138.328	137.193	74.9402	69.2928	48.8472
ENSG00000204775	KM-PA-2	protein_coding	15.9562	25.2422	20.6133	35.7255	52.465	50.693	23.3245	27.465	25.6527	56.0254	46.2835	57.6121
ENSG00000119812	FAM98A	protein_coding	43.0439	47.2696	50.6142	62.3981	93.467	75.4701	60.2872	56.9616	57.8089	105.58	93.4407	94.6305
ENSG00000107937	GTPBP4	protein_coding	90.9416	99.3615	110.641	153.747	223.527	202.823	119.515	128.355	110.714	270.753	215.981	211.839
ENSG00000162591	MEGF6	protein_coding	13.4857	15.8486	6.33299	12.9718	2.77496	2.42962	12.5534	8.7065	8.59392	0.77429	1.98585	1.9338
ENSG00000115368	WDR75	protein_coding	70.9745	71.1053	68.4211	113.374	152.052	127.58	78.7557	78.6487	82.3519	185.166	140.174	135.617
ENSG00000123240	OPTN	protein_coding	202.083	193.8	225.802	141.778	97.5646	151.37	168.308	168.194	191.802	77.6502	93.017	95.6351
ENSG00000165912	PACSIN3	protein_coding	0.813795	1.40653	0.596046	1.91387	4.8497	3.8469	1.23984	2.45365	1.44522	4.97758	5.66628	6.32879
ENSG00000135443	KRT85	protein_coding	3.16799	0.653033	1.24176	2.67334	0.259342	1.16419	0.05166	0.0263833	0.0516151	0.0276532	0	0.0251143
ENSG00000086189	DIMT1	protein_coding	70.1898	71.9843	64.5468	83.9671	102.025	95.2614	84.3866	82.2632	77.3194	150.268	129.742	134.211
ENSG00000248684	BIN2P2	pseudogene	2.84828	2.8633	3.35276	1.5797	1.24484	1.74629	2.27304	2.03152	2.81302	0.414798	0.873772	0.803656
ENSG00000166016	ABTB2	protein_coding	3.74927	10.3983	5.51342	11.544	21.3958	26.9536	9.0405	9.9729	6.63254	30.944	26.5044	27.7764
ENSG00000105223	PLD3	protein_coding	63.3016	72.6374	59.6046	52.8288	45.3071	48.0609	48.6121	46.4347	43.5632	29.4507	32.7532	28.2535
ENSG00000123684	LPGAT1	protein_coding	123.174	157.406	170.742	93.5365	97.3831	110.497	120.187	142.549	132.057	61.0583	72.629	72.53
ENSG00000112339	HBS1L	protein_coding	64.5804	83.2617	63.9508	103.318	126.507	100.045	103.113	107.67	98.3268	146.977	149.362	157.994
ENSG00000178445	GLDC	protein_coding	0.174385	0.552567	0.571211	0.425304	3.7086	1.54382	1.5498	2.8494	4.1034	3.18012	6.77836	6.88131
ENSG00000153107	ANAPC1	protein_coding	61.7031	72.135	75.1763	86.9443	113.825	101.842	89.8368	94.5315	90.4555	163.818	139.195	139.987
ENSG00000143434	SEMA6C	protein_coding	5.34779	4.62147	3.84946	3.91887	1.71166	3.23949	1.67895	2.18982	2.32268	0.801943	1.19151	0.979456
ENSG00000182472	CAPN12	protein_coding	32.8134	17.1798	33.4531	26.46	11.6445	27.2573	10.8228	9.60353	16.0523	5.89014	6.88427	7.00688
ENSG00000103740	ACSBG1	protein_coding	15.6365	14.8942	18.6513	23.6955	27.7496	27.1561	23.2212	21.2386	20.8009	42.1712	34.0242	39.7559
ENSG00000079277	MKNK1	protein_coding	83.3849	93.7103	113.472	52.8288	55.1103	68.5356	54.5271	79.6513	70.8159	31.0546	48.7194	39.5047
ENSG00000116985	BMP8B	protein_coding	8.3414	6.6308	4.44551	6.37956	3.89014	2.80925	1.57563	2.2162	2.7356	0.85725	1.45629	1.35617
ENSG00000131437	KIF3A	protein_coding	27.5528	51.1878	38.2711	34.9357	102.985	93.4139	76.586	69.0979	71.874	113.876	115.391	132.653
ENSG00000259436	CTC-378H22.2	antisense	1.8601	2.08468	1.36594	2.1569	0.67429	0.860491	1.65312	1.47747	1.52265	0.193573	0.317735	0.150686
ENSG00000092199	HNRNPC	protein_coding	495.659	556.158	539.546	648.011	975.283	792.132	660.396	754.458	620.439	1116.91	1024.51	1010.2
ENSG00000204392	LSM2	protein_coding	30.4882	42.9244	35.7131	39.371	70.7486	60.0066	53.0548	55.748	52.3635	90.9238	82.823	86.6442
ENSG00000131876	SNRPA1	protein_coding	44.7296	51.4138	49.9188	61.9121	83.7157	81.4176	58.4533	63.1353	64.4157	103.368	90.5811	106.962
ENSG00000197744	PTMAP2	pseudogene	28.8897	38.2276	36.2346	43.4417	56.6663	52.4899	50.2652	47.5691	46.2471	76.5165	78.666	73.9615
ENSG00000158517	NCF1	protein_coding	3.89459	4.8224	4.22199	4.95175	2.15254	3.89752	1.05903	0.659583	1.49684	0.221226	0.556037	1.00457
ENSG00000077348	EXOSC5	protein_coding	12.5848	15.1956	13.5849	20.6576	32.729	26.0678	21.7747	21.7399	19.4847	39.4611	30.3967	35.838
ENSG00000163171	CDC42EP3	protein_coding	68.4169	56.0353	90.0526	52.9503	35.504	53.5276	45.2542	47.3581	59.6671	24.6667	31.4028	23.1302
ENSG00000189306	RRP7A	protein_coding	51.4434	68.8196	59.8778	87.9771	111.336	91.9713	74.8812	85.8777	67.0738	139.676	119.76	124.969
ENSG00000198879	SFMBT2	protein_coding	162.817	104.058	173.822	114.832	62.2422	91.5663	81.4678	67.9371	73.8096	61.1413	58.4633	53.3929
ENSG00000250479	CHCHD10	protein_coding	5.95814	9.26805	5.2154	10.4503	15.8458	11.0851	10.6678	10.9227	10.7101	23.3946	19.4878	21.6485
ENSG00000163755	HPS3	protein_coding	123.086	73.3658	96.5594	89.0708	48.2896	76.2041	56.9035	51.896	55.5121	38.2997	38.4725	39.0276
ENSG00000067177	PHKA1	protein_coding	2.35419	4.09402	2.75671	2.82523	19.9694	5.66912	3.30624	5.64603	2.65818	19.5785	20.5734	16.6005
ENSG00000182568	SATB1	protein_coding	257.682	235.544	198.905	274.412	307.943	259.742	363.351	312.722	265.947	571.067	504.193	446.029
ENSG00000160200	CBS	protein_coding	3.13892	4.44565	3.15408	3.00751	10.6849	4.429	10.9261	12.9014	10.4263	11.2272	21.1824	15.9476
ENSG00000160013	PTGIR	protein_coding	0.755666	8.23826	4.04815	15.1287	10.9702	16.1975	15.2914	12.1627	14.6587	36.3916	29.0463	28.2787
ENSG00000177685	EFCAB4A	protein_coding	12.1488	12.0811	8.19563	13.6401	6.87258	5.66912	4.05531	4.40602	2.42591	1.52093	3.04496	0.979456
ENSG00000174173	TRMT10C	protein_coding	33.569	33.4052	31.7891	50.52	64.0576	57.0455	39.3133	37.3588	35.666	83.8999	65.0828	68.3861
ENSG00000165030	NFIL3	protein_coding	45.805	71.6327	55.7303	41.8924	117.845	84.075	71.5749	91.0753	69.0352	166.777	179.6	157.843
ENSG00000125827	TMX4	protein_coding	148.169	148.439	135.203	111.49	77.9583	99.7663	125.715	124.134	135.825	66.8655	67.6512	69.7674
ENSG00000171658	RP11-443P15.2	pseudogene	15.2877	9.11735	2.95539	5.68084	3.34552	1.36666	1.65312	0.211067	0.696804	0.691331	0.476603	0.200914
ENSG00000205089	CCNI2	protein_coding	2.09261	11.4532	4.86771	7.41244	17.35	17.3111	20.8965	18.7849	18.2459	29.9208	32.2766	35.6622
ENSG00000065923	SLC9A7	protein_coding	3.54582	10.6495	5.96046	8.08077	21.7848	15.2611	13.9482	17.2547	12.465	34.7601	28.2255	29.3586
ENSG00000236285	NPM1P8	pseudogene	1.80197	1.70793	1.7633	3.40243	4.92751	4.40369	2.94462	3.24515	2.7356	6.49851	5.53389	5.97719
ENSG00000155265	GOLGA7B	protein_coding	5.08622	9.89596	10.2818	3.7366	3.31958	2.32839	17.5644	13.218	23.33	1.32735	2.33006	2.03425
ENSG00000188322	SBK1	protein_coding	10.9572	18.5863	8.89102	11.4528	4.27915	5.08702	15.188	13.3763	16.362	2.76532	2.85962	2.88814
ENSG00000227781	GLUD1P2	pseudogene	0.174385	0.37675	0.198682	0.182273	0.726159	0.987034	0.30996	1.4247	0.929072	1.63154	4.50125	5.17354
ENSG00000197971	MBP	protein_coding	284.479	210.779	321.145	193.422	101.247	182.222	183.858	189.802	206.693	104.667	105.647	105.831
ENSG00000186827	TNFRSF4	protein_coding	14.6483	100.944	20.2159	70.9346	118.468	84.3787	31.0477	69.4937	30.8658	107.184	121.799	117.058
ENSG00000213222	AC093724.2	pseudogene	5.02809	6.50521	5.81145	10.7541	13.9526	13.5148	6.50916	7.99415	6.40027	18.417	14.5364	17.3539
ENSG00000106733	NMRK1	protein_coding	41.5035	33.581	30.001	29.1637	20.7215	23.132	29.8337	24.0616	34.1692	9.95516	13.7421	14.8174
ENSG00000167261	DPEP2	protein_coding	6.3941	9.72015	4.52001	6.04539	2.67123	3.39135	11.1844	7.67755	10.7618	1.10613	1.77402	1.20548
ENSG00000160208	RRP1B	protein_coding	87.076	105.49	101.278	137.16	187.582	171.896	136.951	155.846	131.386	236.601	201.55	210.834
ENSG00000162711	NLRP3	protein_coding	11.2769	3.7675	8.14596	8.53646	1.971	3.61912	1.75644	1.08172	0.696804	1.16144	0.661949	0.853885
ENSG00000219085	NPM1P37	pseudogene	3.95272	3.96843	3.62595	7.23016	10.27	8.83269	4.9077	5.5405	4.80021	13.1076	10.75	11.4772
ENSG00000249978	TRGV7	TR_V_pseudogene	5.08622	1.98422	4.94221	2.76447	0.726159	2.88518	0.87822	1.50385	1.00649	0.165919	0.688427	0.301371
ENSG00000204264	PSMB8	protein_coding	215.307	191.916	201.116	275.779	273.399	276.42	344.417	330.346	291.083	409.876	390.603	409.488
ENSG00000105877	DNAH11	protein_coding	3.13892	5.97777	5.2154	6.01501	11.6704	11.0851	8.03313	8.99672	9.75526	16.2324	15.0395	24.2604
ENSG00000262660	SLC25A10	protein_coding	8.83548	17.1044	14.0567	20.05	30.8618	32.5721	17.2803	20.3152	18.6847	44.66	34.792	42.9956
ENSG00000135503	ACVR1B	protein_coding	64.8711	32.1996	31.814	45.5379	37.1638	30.6487	16.6862	15.3287	11.5876	12.5269	13.3184	9.06625
ENSG00000187109	NAP1L1	protein_coding	570.906	572.986	497.375	779.217	780.621	755.511	614.883	654.597	630.788	1010.34	895.14	1031.92
ENSG00000172830	SSH3	protein_coding	18.1069	14.3165	14.6776	15.4021	7.72841	10.3765	7.41321	5.8571	6.60673	3.31839	5.79867	3.66668
ENSG00000154518	ATP5G3	protein_coding	114.89	131.561	134.781	160.856	215.877	211.048	154.618	179.987	151.877	293.235	261.47	281.531
ENSG00000073536	NLE1	protein_coding	18.3976	30.7679	21.5322	38.2773	59.2079	47.6813	30.1178	41.2108	32.2853	63.6854	57.8278	67.1555
ENSG00000205810	KLRC3	protein_coding	24.2395	4.49588	14.9011	15.6147	2.77496	11.3382	2.11806	2.2162	1.57426	1.2997	1.8005	0.602742
ENSG00000161791	FMNL3	protein_coding	197.432	142.185	210.131	166.841	110.973	150.991	107.504	104.425	105.811	80.1667	83.5115	71.5003
ENSG00000171314	PGAM1	protein_coding	112.333	223.362	169.501	182.972	517.725	347.664	223.739	296.443	240.681	528.813	576.637	540.584
ENSG00000152223	EPG5	protein_coding	111.083	78.163	100.31	92.7162	50.7793	64.2584	69.5602	61.2621	55.8992	43.9686	40.3524	30.0618
ENSG00000169136	ATF5	protein_coding	16.9444	22.0022	22.5256	31.4725	51.8944	51.3764	19.2175	25.1961	19.8718	57.2145	50.6523	49.0481
ENSG00000168970	JMJD7-PLA2G4B	protein_coding	40.341	29.1604	29.9265	38.1862	13.4339	19.7154	23.0404	15.487	27.5625	7.21749	8.97603	10.4475
ENSG00000235677	NPM1P26	pseudogene	2.29606	2.00933	1.98682	3.94925	5.23872	4.75801	3.07377	3.45622	3.53564	7.35576	6.46062	6.78085
ENSG00000139537	CCDC65	protein_coding	3.48769	3.64192	4.74353	2.03538	0.648356	1.61975	3.64203	4.48517	5.41959	0.359492	0.741383	0.954342
ENSG00000076944	STXBP2	protein_coding	90.1568	91.6005	96.6836	89.0708	60.5305	76.5837	61.8887	66.486	72.2095	39.6824	48.4546	46.4363
ENSG00000027697	IFNGR1	protein_coding	61.209	42.7234	71.1778	40.0393	29.2798	36.2672	34.6639	35.8813	44.0793	21.9843	25.5512	21.3722
ENSG00000099377	HSD3B7	protein_coding	10.1434	6.40475	8.49365	6.86562	3.65673	5.6185	5.4243	3.77282	4.20663	1.52093	2.38302	2.18494
ENSG00000114541	FRMD4B	protein_coding	22.2922	52.0417	36.8803	24.0297	67.9218	55.9066	46.5198	50.0228	58.9445	141.28	109.46	139.108
ENSG00000167005	NUDT21	protein_coding	203.449	252.071	240.231	240.479	347.778	303.779	306.835	323.539	316.065	513.161	461.564	503.993
ENSG00000064393	HIPK2	protein_coding	221.672	215.225	259.33	177.412	207.863	195.483	94.9769	116.614	91.6942	105.138	119.257	91.2652
ENSG00000167088	SNRPD1	protein_coding	63.7666	78.8914	76.6416	97.0908	155.891	122.114	93.4271	108.726	82.068	184.17	162.786	161.208
ENSG00000179409	GEMIN4	protein_coding	40.1375	51.0119	49.8443	61.5779	84.2863	78.3806	58.6341	59.4944	55.5121	101.266	92.0638	94.1533
ENSG00000123146	CD97	protein_coding	366.004	238.935	427.489	288.812	128.971	281.71	184.53	190.857	210.822	130.551	116.741	95.9867
ENSG00000261971	RP11-473M20.7	antisense	56.7622	59.3758	64.4475	54.1959	33.6367	49.2251	40.9406	38.678	57.3702	11.2549	22.4533	22.1508
ENSG00000134242	PTPN22	protein_coding	178.541	151.705	167.042	138.467	116.989	124.999	136.279	137.8	143.129	78.4798	87.3508	76.8245
ENSG00000125901	MRPS26	protein_coding	14.7355	22.5296	18.7258	24.2423	35.9967	38.1653	18.8559	21.5288	18.7363	47.2317	42.9737	53.7696
ENSG00000176749	CDK5R1	protein_coding	34.2375	16.4765	27.2939	19.2906	6.95038	9.08577	10.1254	8.02053	5.1357	5.30942	5.4015	6.57993
ENSG00000255200	AP003068.18	pseudogene	17.9616	34.4601	26.1267	28.6472	80.4221	52.8696	34.8447	46.0917	38.1952	83.5127	91.1901	84.1579
ENSG00000157933	SKI	protein_coding	93.412	127.115	91.8656	86.2152	66.651	69.2948	79.918	82.8437	83.6165	44.7706	51.3937	47.265
ENSG00000038382	TRIO	protein_coding	40.2538	17.8077	53.5696	26.6119	10.0366	29.0542	7.18074	8.91757	5.67766	7.82586	8.47294	7.86076
ENSG00000184371	CSF1	protein_coding	118.204	239.889	146.652	128.32	540.962	570.354	258.119	342.772	268.45	670.839	786.925	545.934
ENSG00000226784	PGAM4	protein_coding	41.9104	84.4422	63.7024	72.332	193.236	136.616	84.4899	110.836	89.6813	201.067	215.08	203.928
ENSG00000214980	RP11-274J2.1	pseudogene	1.80197	2.73772	2.38418	4.34417	6.7429	6.88393	2.86713	3.08685	2.81302	11.2272	7.4403	7.45893
ENSG00000259583	RP11-66B24.4	antisense	7.90543	1.28095	3.35276	5.46819	0.414948	1.59444	0.02583	0.0527667	0.180653	0.138266	0.13239	0.0251143
ENSG00000146376	ARHGAP18	protein_coding	72.573	44.7328	74.4064	37.4267	29.1242	34.2931	38.5125	36.409	45.7826	19.3019	27.4576	26.3449
ENSG00000165637	VDAC2	protein_coding	55.1055	63.7712	59.8778	76.342	101.714	95.4639	74.1063	76.2478	74.0161	130.468	106.097	122.181
ENSG00000105856	HBP1	protein_coding	70.6548	48.1235	43.7597	62.7019	24.1188	35.3054	55.8445	41.9759	45.4729	16.6196	19.4878	15.9224
ENSG00000171219	CDC42BPG	protein_coding	4.82464	2.98888	1.58946	4.13152	0.881764	1.61975	1.44648	1.39832	0.95488	0.359492	0.397169	0.3516
ENSG00000182732	RGS6	protein_coding	3.7202	4.39542	4.74353	2.5822	1.99694	3.39135	0.33579	1.1081	0.361306	0.580718	0.926728	0.1758
ENSG00000213574	LDHAP5	pseudogene	8.02169	14.7686	12.4425	13.7312	30.0837	23.0308	14.8006	20.3415	15.3555	39.7377	37.5457	37.9225
ENSG00000137841	PLCB2	protein_coding	137.967	122.092	136.619	121.06	70.1262	96.9571	132.405	93.054	150.329	46.2085	55.6831	56.4317
ENSG00000166508	MCM7	protein_coding	175.227	324.758	320.375	290.665	531.004	503.412	405.118	524.659	453.594	743.457	686.308	836.882
ENSG00000164463	CREBRF	protein_coding	80.1297	53.3729	34.8935	63.0969	26.0899	24.195	56.1803	32.3987	35.3305	15.8176	13.848	10.5731
ENSG00000205784	ARRDC5	protein_coding	1.94729	1.45677	0.819563	1.51894	0.67429	0.506171	1.49814	0.897033	1.62588	0	0.185346	0.0753428
ENSG00000166340	TPP1	protein_coding	137.531	154.543	123.431	122.457	86.9057	93.0342	118.327	111.944	125.27	54.145	69.2134	66.0756
ENSG00000090447	TFAP4	protein_coding	9.44583	13.1862	9.33805	18.7134	29.0982	24.0178	16.6345	14.59	16.3104	28.9806	26.8751	31.4682
ENSG00000228519	RP11-298C3.2	pseudogene	12.2941	18.6868	16.6645	19.807	36.9044	31.2308	20.5349	24.431	19.8202	45.7937	39.7434	44.9294
ENSG00000136875	PRPF4	protein_coding	45.9213	58.1451	52.9487	61.183	87.6318	76.6596	64.5492	69.2299	61.2155	115.729	104.561	106.936
ENSG00000213071	LPAL2	pseudogene	6.65568	2.16003	7.54992	4.52645	1.11517	3.74567	2.0664	1.68853	2.89045	0.387145	0.90025	0.502285
ENSG00000133962	CATSPERB	protein_coding	2.93547	1.88375	1.86264	2.005	0.337145	0.911108	2.8413	1.7413	2.68399	0.248879	0.370691	0.251143
ENSG00000134987	WDR36	protein_coding	65.5686	72.9137	75.8965	103.136	140.641	112.243	69.6894	81.63	74.7903	161.827	145.311	143.277
ENSG00000095203	EPB41L4B	protein_coding	0.290641	0.703266	0.645716	0.546819	1.29671	1.1895	1.34316	2.08428	1.13553	2.29522	3.28327	4.44522
ENSG00000149600	COMMD7	protein_coding	93.6736	76.2793	89.5311	69.5979	54.0988	70.9905	66.5897	69.5465	70.403	40.5673	45.1449	41.8906
ENSG00000143942	CHAC2	protein_coding	10.3468	14.2411	14.2803	16.1615	35.2446	26.3968	18.236	21.3969	18.3234	39.1017	34.0771	38.023
ENSG00000147955	SIGMAR1	protein_coding	46.27	65.6549	53.9918	60.6969	110.869	102.12	75.5011	83.899	78.0162	123.61	119.892	143.93
ENSG00000240122	FABP5P11	pseudogene	0.232513	0.879083	0.794728	2.21766	3.06024	2.91048	0.87822	1.47747	1.0323	4.12033	2.96553	3.46577
ENSG00000173868	PHOSPHO1	protein_coding	2.00542	1.507	2.88089	1.24553	0.285277	1.16419	1.18818	1.08172	1.57426	0.0829597	0.105912	0.376714
ENSG00000272498	RP11-415F23.3	antisense	3.42956	2.00933	4.17232	2.79485	0.544619	1.29074	1.75644	1.00257	1.90976	0.387145	0.344213	0.527399
ENSG00000115904	SOS1	protein_coding	481.795	595.064	589.763	404.069	353.043	364.418	721.406	641.168	714.302	262.982	312.943	306.394
ENSG00000065183	WDR3	protein_coding	55.2799	56.839	62.1875	98.6401	129.36	109.94	71.265	68.4384	69.7836	139.013	107.289	109.925
ENSG00000119801	YPEL5	protein_coding	87.9189	68.041	55.9786	70.8131	38.3308	42.3918	61.4754	51.0517	49.8086	28.7317	23.5124	14.6416
ENSG00000116750	UCHL5	protein_coding	68.1262	70.7034	67.8996	79.7141	112.918	97.5645	78.859	89.1757	80.2873	157.928	131.966	136.446
ENSG00000237016	AC013410.1	pseudogene	1.83104	2.23538	2.23517	4.01001	5.10905	5.08702	3.15126	3.42983	2.86464	8.6278	5.90458	6.85619
ENSG00000047648	ARHGAP6	protein_coding	2.20887	0.351633	1.7633	1.64046	0.259342	1.06296	0.12915	0.1583	0.0516151	0	0.0529559	0
ENSG00000165388	ZNF488	protein_coding	0	0.07535	0.124176	0	0.233408	0.126543	0.12915	0.580433	0.283883	1.24439	1.85346	1.60731
ENSG00000100714	MTHFD1	protein_coding	102.335	143.542	159.591	121.546	282.631	221.475	200.312	225.393	215.003	377.052	345.167	379.652
ENSG00000121989	ACVR2A	protein_coding	9.09706	9.99643	9.48706	7.77698	5.08311	5.99813	10.0995	6.67498	7.8455	3.04185	3.17735	2.03425
ENSG00000137168	PPIL1	protein_coding	43.4508	53.2473	51.6076	62.2463	102.414	79.1145	62.1986	69.309	58.867	115.535	106.415	100.482
ENSG00000081237	PTPRC	protein_coding	1303.61	1424.34	1539.61	1270.72	937.445	1042.64	1449.81	1451.4	1471.42	698.797	857.356	619.996
ENSG00000147889	CDKN2A	protein_coding	18.2813	20.7715	18.5023	13.9135	8.6361	18.0703	12.2951	8.7065	8.38746	6.05606	5.1632	6.27856
ENSG00000002834	LASP1	protein_coding	621.913	533.553	606.154	501.008	361.835	494.681	426.169	443.82	436.948	273.739	319.006	313.2
ENSG00000197451	HNRNPAB	protein_coding	159.358	239.512	239.139	243.456	432.739	398.078	235.854	287.552	241.249	583.566	466.965	526.119
ENSG00000224950	RP5-1086K13.1	lincRNA	3.34237	2.5619	3.79979	3.06826	1.45232	2.68271	1.52397	1.34555	2.14203	0.553064	0.794339	0.728313
ENSG00000160305	DIP2A	protein_coding	99.9805	75.8021	95.9386	90.529	43.6214	68.3331	58.4275	54.6399	83.7713	29.3677	34.3949	38.2741
ENSG00000100485	SOS2	protein_coding	104.137	62.7163	81.9066	74.975	41.3392	59.0449	51.3242	48.5189	46.8149	28.2616	37.3074	28.58
ENSG00000137507	LRRC32	protein_coding	0.174385	1.90887	0.769893	9.29593	3.11211	3.61912	9.16965	7.915	5.29055	14.5456	9.34672	6.52971
ENSG00000172974	AC007318.5	pseudogene	41.1838	48.8519	44.9518	58.6008	76.7135	71.1677	55.8445	58.7029	56.3121	98.6667	80.7842	93.1488
ENSG00000168389	MFSD2A	protein_coding	2.70296	4.8224	5.09123	13.2756	16.1052	21.411	1.93725	2.45365	2.4001	21.2377	10.5912	16.8768
ENSG00000268802	CTD-2587H19.1	lincRNA	7.44041	4.6717	5.01672	5.13402	1.71166	2.63209	6.04422	4.06303	2.21945	0.442452	1.37685	0.376714
ENSG00000148848	ADAM12	protein_coding	21.3621	18.2849	37.3274	12.8199	8.61017	20.8036	0.72324	7.57202	4.07759	0.165919	2.48893	0.929227
ENSG00000106305	AIMP2	protein_coding	15.433	18.511	20.3897	24.7891	41.028	34.7486	20.9481	23.9297	22.401	49.3057	40.9084	42.6942
ENSG00000185519	FAM131C	protein_coding	1.59853	2.58702	8.31981	1.76197	1.60792	5.51726	1.00737	1.50385	0.748419	0.165919	0.344213	0.0251143
ENSG00000179241	LDLRAD3	protein_coding	11.335	2.33585	8.12113	10.1465	2.07474	7.28886	0.20664	0.342983	0.412921	0.663677	0.926728	0.678085
ENSG00000167414	GNG8	protein_coding	0.203449	0.22605	0.223517	3.61508	0.440882	2.02468	2.3247	0.976183	0.825842	3.98206	1.74754	2.41097
ENSG00000161956	SENP3	protein_coding	49.6705	54.5534	53.3213	67.4714	88.2024	85.6188	58.2725	59.6527	58.738	115.01	90.9253	110.653
ENSG00000217555	CKLF	protein_coding	88.7327	77.1081	77.0141	47.5733	55.7327	51.6294	54.5013	58.7293	43.2018	36.6682	42.4706	33.0504
ENSG00000004779	NDUFAB1	protein_coding	36.8242	51.3887	38.8423	59.421	81.3039	75.7485	49.6453	56.4339	48.8279	100.907	83.0084	90.6122
ENSG00000216990	HSPD1P10	pseudogene	0.290641	0.52745	0.52154	0.941744	1.76353	1.4679	0.72324	0.817883	0.722612	2.62706	2.0388	2.26028
ENSG00000004142	POLDIP2	protein_coding	78.9671	91.7512	83.4713	108.24	153.401	142.032	105.671	115.506	104.237	195.923	164.428	183.058
ENSG00000240219	RP11-430C7.5	lincRNA	5.08622	2.68748	1.96198	2.91637	0.778027	0.379628	4.08114	1.50385	3.97436	0.304185	0.26478	0.376714
ENSG00000115594	IL1R1	protein_coding	164.154	32.5763	156.338	128.472	20.6437	124.189	5.34681	3.72005	3.7679	19.4679	8.63181	5.39956
ENSG00000206053	HN1L	protein_coding	61.9937	85.472	83.1484	84.2102	133.924	117.381	100.143	118.488	101.837	186.742	165.699	176.804
ENSG00000152804	HHEX	protein_coding	3.22611	1.28095	2.1855	1.76197	0.363079	1.1895	0.18081	0.3166	0.232268	0.165919	0.26478	0.0753428
ENSG00000115523	GNLY	protein_coding	515.045	1242.32	1350.39	378.277	852.614	880.105	365.133	758.072	551.688	145.511	347.258	213.446
ENSG00000135269	TES	protein_coding	212.081	168.834	211.199	140.381	87.3984	127.024	176.858	167.851	174.485	77.8162	91.1636	90.7127
ENSG00000180448	HMHA1	protein_coding	384.285	521.874	376.478	398.874	262.351	350.675	403.155	395.935	422.444	169.542	199.538	208.273
ENSG00000077454	LRCH4	protein_coding	119.599	137.187	114.764	119.207	67.844	91.617	108.977	98.9111	141.245	41.7287	54.2004	57.2605
ENSG00000111328	CDK2AP1	protein_coding	19.3858	23.0069	24.8104	22.3588	33.3774	33.5338	30.0403	33.8762	23.1236	61.4178	52.3734	52.2376
ENSG00000140105	WARS	protein_coding	439.013	313.657	386.312	664.264	659.43	547.12	401.14	407.491	340.247	738.037	787.904	694.208
ENSG00000120949	TNFRSF8	protein_coding	1.68572	10.5239	6.85453	6.71372	118.623	32.319	37.4793	43.0048	30.0658	92.7212	103.582	54.6486
ENSG00000114554	PLXNA1	protein_coding	79.8681	105.816	89.7794	66.9246	75.5983	80.1269	50.2652	69.8103	29.0593	37.4701	39.5316	33.0755
ENSG00000101493	ZNF516	protein_coding	17.7872	11.1769	8.02178	15.0983	5.00531	5.66912	4.21029	4.22133	2.83883	1.74215	3.17735	1.2306
ENSG00000077312	SNRPA	protein_coding	47.2292	64.7507	63.2057	70.327	103.348	89.8707	73.8738	87.5135	85.1649	131.823	113.22	136.446
ENSG00000110429	FBXO3	protein_coding	54.2917	47.4705	50.1672	46.7834	35.3484	35.9888	39.5457	36.9103	43.6148	20.4357	23.0093	24.4111
ENSG00000073605	GSDMB	protein_coding	50.0774	36.4945	25.1333	48.0593	20.7474	16.4759	33.9406	21.1594	38.1436	5.5583	11.9151	7.81053
ENSG00000068796	KIF2A	protein_coding	160.201	173.28	185.271	153.049	256.931	230.612	223.585	232.78	193.35	410.789	384.619	378.271
ENSG00000174738	NR1D2	protein_coding	54.5824	33.1038	31.0689	45.7202	19.8656	25.3086	32.1325	21.5816	24.2849	12.6375	11.3855	10.8494
ENSG00000086061	DNAJA1	protein_coding	290.408	275.68	273.188	435.815	505.744	444.545	312.466	312.695	267.418	621.561	518.862	501.707
ENSG00000167716	WDR81	protein_coding	68.5331	85.6729	70.0851	69.5979	44.7625	59.8041	63.8776	65.0349	63.6414	30.1697	35.2686	35.6371
ENSG00000113522	RAD50	protein_coding	79.9553	84.6431	81.6335	95.3592	132.965	125.784	105.567	92.9749	103.488	177.838	151.639	194.033
ENSG00000151632	AKR1C2	protein_coding	2.23794	1.40653	2.35935	0.941744	0.389014	0.835182	0.38745	0.342983	0.980687	0.110613	0.238302	0.251143
ENSG00000177192	PUS1	protein_coding	25.7217	30.8935	29.3801	47.5429	54.2544	51.022	33.7598	38.4933	37.0855	62.1644	58.3044	61.3792
ENSG00000167236	CCL23	protein_coding	3.05173	0.879083	1.6888	1.76197	0.233408	0.404937	0.43911	0.211067	0.361306	0.0829597	0.0794339	0.100457
ENSG00000074855	ANO8	protein_coding	14.2995	16.6272	13.2372	13.9439	6.71697	8.17466	9.40212	9.47162	13.4974	3.62257	4.66012	4.67125
ENSG00000226067	RP11-403I13.7	lincRNA	3.22611	2.00933	3.92397	2.21766	1.24484	1.39197	2.14389	1.47747	2.96787	0.442452	0.794339	0.452057
ENSG00000166387	PPFIBP2	protein_coding	5.17341	6.88196	4.84287	3.85811	1.40045	1.82222	6.25086	4.88092	6.32285	1.68685	0.926728	0.652971
ENSG00000197530	MIB2	protein_coding	22.2922	28.0804	22.9229	25.8524	13.6414	23.9672	13.3799	13.4819	18.504	6.33259	8.39351	8.73976
ENSG00000139343	SNRPF	protein_coding	30.837	37.8257	37.228	47.6948	69.8409	59.551	45.8483	50.4449	39.8985	87.8819	74.9591	74.8405
ENSG00000113525	IL5	protein_coding	0.465026	17.23	4.24683	8.87062	317.202	110.497	68.7078	57.0935	67.3835	475.165	271.955	416.796
ENSG00000246082	NUDT16P	pseudogene	3.13892	1.0549	3.27825	3.1594	1.0633	2.379	0.36162	0.3166	0.335498	0.0829597	0.397169	0.226028
ENSG00000153574	RPIA	protein_coding	53.3326	59.0995	58.2883	90.4682	99.7172	95.1855	71.0842	71.1822	64.1834	120.485	97.5977	110
ENSG00000152689	RASGRP3	protein_coding	5.23154	12.2318	5.76178	13.2452	24.067	14.603	42.9295	24.4573	28.7238	27.6256	26.7163	25.7672
ENSG00000174083	PIK3R6	protein_coding	7.84731	8.5899	11.5981	3.88849	4.72003	4.85924	2.42802	3.74643	2.09041	1.2997	3.25679	1.9338
ENSG00000136270	TBRG4	protein_coding	65.307	81.177	68.8433	103.41	137.218	118.672	84.4641	94.3732	91.7717	148	141.525	154.126
ENSG00000189046	ALKBH2	protein_coding	8.16701	8.06245	7.35123	18.1665	20.514	16.9061	11.0552	9.94652	9.16168	23.3946	19.17	19.2877
ENSG00000249590	RP4-539M6.19	protein_coding	8.39952	13.9649	10.6295	16.2527	22.3035	22.2209	14.7748	18.8905	15.5878	28.6487	28.9934	33.0001
ENSG00000040933	INPP4A	protein_coding	388.354	283.416	369.871	288.538	176.768	245.721	289.554	241.46	293.767	114.512	148.727	161.007
ENSG00000076641	PAG1	protein_coding	290.961	333.047	361.75	247.375	188.775	238.71	281.857	280.244	235.855	129.777	171.392	147.722
ENSG00000133794	ARNTL	protein_coding	59.0873	49.9319	60.5235	47.1783	27.9052	40.2153	40.4756	45.9861	47.9504	19.5508	27.2988	20.7193
ENSG00000120158	RCL1	protein_coding	18.3685	20.4198	20.9609	30.6219	44.3476	35.432	25.2101	27.0693	23.8978	54.1727	41.8881	42.2171
ENSG00000100348	TXN2	protein_coding	49.4671	62.1135	49.745	68.079	90.5883	81.5948	71.11	80.2845	68.2868	112.023	102.152	115.953
ENSG00000128394	APOBEC3F	protein_coding	45.9794	40.6639	46.4171	33.0218	29.6688	33.9388	31.5384	31.1323	30.9949	20.4634	22.9034	19.2124
ENSG00000179564	LSMEM2	protein_coding	3.08079	4.42053	3.75012	7.4732	11.1258	10.1487	4.3911	5.64603	4.74859	12.4716	10.3529	12.5069
ENSG00000138606	SHF	protein_coding	1.22069	2.16003	1.49011	13.9439	4.07168	7.44071	2.86713	4.37963	1.78072	11.4761	7.12257	9.84479
ENSG00000112079	STK38	protein_coding	113.147	137.991	95.0942	80.352	51.3757	54.5905	146.198	141.547	135.49	46.8722	56.5039	52.8655
ENSG00000138468	SENP7	protein_coding	74.375	52.4185	52.2782	59.2387	27.1272	29.8388	59.5382	46.6457	48.3376	21.1547	24.6245	18.6097
ENSG00000146285	SCML4	protein_coding	31.6508	12.91	19.5453	29.4675	7.05412	12.7302	25.83	11.8461	17.2653	4.03737	4.28943	2.86303
ENSG00000213465	ARL2	protein_coding	13.5439	18.1593	11.8961	23.5132	27.6718	22.9549	24.5902	25.8293	22.0138	36.0321	31.3234	37.9728
ENSG00000269220	LINC00528	lincRNA	4.47587	3.3154	4.09782	3.91887	1.47825	3.13826	3.3579	2.77025	4.69697	0.608371	0.714905	1.0548
ENSG00000074706	IPCEF1	protein_coding	108.089	45.8881	78.5539	81.8102	22.9259	53.7807	54.4755	33.797	45.9374	21.9843	17.3695	18.8608
ENSG00000137414	FAM8A1	protein_coding	44.2937	28.9344	35.7628	30.3788	14.1601	24.5746	32.3392	29.3646	45.8342	9.12556	13.795	11.653
ENSG00000157654	PALM2-AKAP2	protein_coding	39.0912	29.5372	60.0765	40.4342	43.6733	49.6554	99.1872	72.3695	104.985	86.7205	102.417	134.688
ENSG00000226840	PAICSP3	pseudogene	0.348769	0.7535	0.52154	0.972123	2.43782	1.72098	1.13652	1.13448	0.980687	2.79298	2.40949	2.88814
ENSG00000229664	RP11-536K7.5	antisense	2.64483	8.79083	3.99847	9.23517	32.6512	18.5259	8.2656	11.6614	5.29055	26.2429	29.3905	29.5595
ENSG00000108825	PTGES3L-AARSD1	protein_coding	7.32415	7.61035	8.02178	13.8224	15.0419	13.3123	9.73791	9.73545	10.8134	22.2332	16.3634	20.4179
ENSG00000243014	PTMAP8	pseudogene	17.1188	22.4794	22.2275	26.2169	33.7145	33.6604	30.092	24.5365	28.1044	44.0792	50.0168	46.8632
ENSG00000091490	SEL1L3	protein_coding	174.879	212.562	200.396	111.338	138.748	119.127	156.349	170.515	159.594	81.2728	105.435	91.215
ENSG00000139496	NUPL1	protein_coding	109.078	143.215	136.122	147.429	227.132	184.423	158.467	181.728	150.252	330.843	273.173	286.102
ENSG00000204568	MRPS18B	protein_coding	52.6641	51.7152	41.2762	71.2384	83.0415	72.4584	65.4791	60.1804	55.0991	101.598	87.1125	96.941
ENSG00000178199	ZC3H12D	protein_coding	4.30149	17.7072	5.38925	17.6805	41.2095	24.195	15.188	17.967	13.2909	32.6861	37.1221	24.4111
ENSG00000111641	NOP2	protein_coding	70.1317	73.9434	82.453	119.298	157.499	129.175	88.7777	92.1834	91.4878	166.887	146.555	148.676
ENSG00000125445	MRPS7	protein_coding	42.0557	51.7654	51.856	65.7702	93.7782	83.0627	55.612	63.5047	56.725	99.9664	94.3674	98.8748
ENSG00000161960	EIF4A1	protein_coding	346.066	348.092	378.787	499.732	663.58	558.762	423.121	437.145	401.824	754.463	632.876	623.763
ENSG00000168393	DTYMK	protein_coding	24.1523	46.9682	33.8504	32.8092	74.2497	58.8677	48.1213	63.4519	52.8023	105.303	87.3508	108.217
ENSG00000169410	PTPN9	protein_coding	148.43	128.547	190.909	94.7212	83.9232	121.582	115.693	119.49	112.934	56.6614	76.839	71.3747
ENSG00000143443	C1orf56	protein_coding	47.2001	44.2556	46.5661	34.6623	32.9365	32.319	41.9479	42.1078	47.8988	20.574	24.7039	19.7398
ENSG00000150995	ITPR1	protein_coding	84.6056	72.2355	88.6122	83.0861	112.036	96.4256	113.11	101.655	83.1261	170.427	176.078	175.097
ENSG00000014138	POLA2	protein_coding	40.1666	63.721	63.9508	50.7934	88.9545	84.3534	74.2871	85.2709	86.0682	140.174	123.281	155.106
ENSG00000198042	MAK16	protein_coding	49.0021	41.9699	46.8393	71.8763	95.6455	71.9016	55.1471	51.9752	45.8084	113.71	88.9659	84.0323
ENSG00000105821	DNAJC2	protein_coding	35.5454	34.7866	36.9548	55.3503	66.6769	59.3232	41.4572	41.501	43.7438	81.3005	66.9363	72.3793
ENSG00000106028	SSBP1	protein_coding	68.1553	72.0346	73.5372	99.43	130.657	114.066	82.9918	87.962	82.2487	152.286	134.058	140.414
ENSG00000196305	IARS	protein_coding	249.196	249.634	251.184	311.201	428.226	360.773	299.912	319.608	302.206	510.091	474.22	483.399
ENSG00000170074	FAM153A	protein_coding	9.70741	5.34985	2.5332	4.25304	1.16704	0.582097	3.71952	2.32173	3.35498	0.553064	0.423647	0.803656
ENSG00000255641	NKG2-E	protein_coding	13.5729	2.48655	8.12113	8.99214	1.84133	6.35245	1.2915	1.31917	1.00649	0.663677	1.0856	0.301371
ENSG00000197785	ATAD3A	protein_coding	24.5882	40.036	37.6502	45.629	76.9469	77.2923	34.8188	47.2262	43.847	91.0067	76.5742	99.2766
ENSG00000164134	NAA15	protein_coding	96.1731	111.016	121.668	151.256	209.212	176.198	131.061	139.225	116.882	276.256	227.657	219.197
ENSG00000160007	ARHGAP35	protein_coding	121.662	134.801	148.763	86.7316	91.6516	98.0453	91.2832	101.919	101.604	63.9066	77.8452	62.4592
ENSG00000164695	CHMP4C	protein_coding	4.06897	0.703266	2.01165	3.76698	0.570553	1.31604	0.12915	0.0263833	0.129038	0.0829597	0.105912	0.0502285
ENSG00000163191	S100A11	protein_coding	170.577	198.371	162.124	110.67	121.58	109.206	173.836	188.799	157.039	89.6517	91.852	72.3542
ENSG00000100027	YPEL1	protein_coding	23.7744	17.9584	24.1399	21.812	10.5293	21.0567	15.6272	17.756	26.7882	4.39686	6.43414	7.35848
ENSG00000228612	HK2P1	pseudogene	1.19163	2.21027	2.28484	3.61508	5.70553	4.88455	3.20292	3.29792	3.04529	8.43423	6.7254	6.12788
ENSG00000237190	CDKN2AIPNL	protein_coding	13.6601	17.5817	13.6346	20.0197	26.3751	24.0684	22.2396	24.2727	19.2008	37.719	33.3093	34.9088
ENSG00000100575	TIMM9	protein_coding	17.8163	17.7072	16.2919	26.2777	30.5505	27.8394	23.7636	21.0275	21.0073	43.7197	34.8715	36.4157
ENSG00000214736	TOMM6	protein_coding	33.3365	33.6563	33.7263	47.9986	59.545	55.7294	42.6453	46.3027	39.3307	77.3461	62.7792	71.4501
ENSG00000165474	GJB2	protein_coding	0.203449	3.13958	0.968575	2.52144	30.2393	6.40306	10.0479	42.4508	14.9942	19.1637	62.9381	37.8472
ENSG00000142065	ZFP14	protein_coding	19.7055	13.9397	12.0699	15.7666	7.02818	7.59257	14.439	9.8146	10.7618	4.39686	4.34238	4.26942
ENSG00000057704	TMCC3	protein_coding	8.92268	3.36563	7.27673	5.71122	1.45232	5.54257	0.56826	1.37193	2.76141	0.248879	0.873772	0.527399
ENSG00000241978	AKAP2	protein_coding	40.37	30.4916	62.3861	41.862	45.0478	51.4523	103.449	75.0606	108.288	89.9559	106.15	138.882
ENSG00000243708	PLA2G4B	protein_coding	16.1596	10.9257	11.6726	15.6755	4.90157	7.21294	9.42795	6.04178	10.3488	2.48879	3.04496	3.61645
ENSG00000256849	RP11-405A12.1	pseudogene	6.97538	8.23826	8.04662	12.3034	15.5605	14.8055	9.71208	11.2921	10.0908	22.3161	18.1374	20.1667
ENSG00000119335	SET	protein_coding	402.131	446.524	478.501	506.476	754.272	687.127	500.198	558.746	548.023	859.324	813.561	833.592
ENSG00000056558	TRAF1	protein_coding	79.5194	209.85	146.727	375.179	492.154	453.884	245.437	256.209	227.081	621.34	427.778	363.202
ENSG00000131941	RHPN2	protein_coding	0.784731	0.703266	0.745057	1.51894	1.68573	1.4932	1.23984	1.24002	0.980687	2.79298	2.33006	2.86303
ENSG00000139990	DCAF5	protein_coding	129.917	109.71	116.775	113.435	77.8546	87.5676	103.733	85.8777	95.7202	56.938	62.7792	52.7902
ENSG00000108511	HOXB6	protein_coding	2.29606	2.08468	3.37759	0.546819	0.881764	1.56913	0.36162	0.527667	0.20646	0.221226	0.503081	0.125571
ENSG00000250444	CCT5P1	pseudogene	8.77736	11.1267	11.2504	14.1262	21.5773	17.9438	15.498	16.9909	14.6587	30.8333	25.869	26.1188
ENSG00000114023	FAM162A	protein_coding	19.3858	23.8357	18.3781	31.0776	43.8807	34.0147	25.4684	29.3383	27.1754	44.4111	46.4953	48.2194
ENSG00000127947	PTPN12	protein_coding	77.7465	40.4378	89.2579	45.0822	16.9869	53.0214	31.8742	30.8685	58.9186	13.5501	13.9539	20.3677
ENSG00000103657	HERC1	protein_coding	255.328	208.971	211.671	200.895	126.87	135.629	167.301	137.352	122.431	105.138	90.6075	60.5254
ENSG00000137547	MRPL15	protein_coding	37.3474	37.6248	39.2645	51.7048	78.477	67.3714	44.4793	48.4134	40.5179	89.9283	76.0182	78.4569
ENSG00000115602	IL1RL1	protein_coding	34.2375	14.0904	25.5058	7.56433	11.3592	8.83269	1.13652	3.61452	1.05811	2.37818	4.79251	0.627856
ENSG00000138035	PNPT1	protein_coding	43.3055	47.2947	43.9336	81.5672	113.047	75.2423	83.1468	68.3856	48.2343	166.721	113.829	91.7424
ENSG00000130517	PGPEP1	protein_coding	64.4642	46.0388	56.376	41.5886	30.784	39.0005	36.5495	40.0235	42.4018	15.9559	26.6898	23.6576
ENSG00000134697	GNL2	protein_coding	69.6085	81.5287	79.6963	104.625	141.834	113.205	99.8071	99.6498	89.9393	176.096	152.698	148.149
ENSG00000101220	C20orf27	protein_coding	14.2414	21.6506	17.6579	24.06	43.8807	42.0375	23.0662	27.9927	23.9236	44.8812	41.9676	54.9751
ENSG00000116761	CTH	protein_coding	1.36601	1.40653	0.844398	1.03288	3.57893	2.25246	3.79701	4.56432	6.91642	4.7287	6.99018	7.35848
ENSG00000179841	AKAP5	protein_coding	78.5602	37.7503	49.9437	56.5046	25.0525	43.4548	12.7084	20.5526	11.8715	12.4993	18.8523	11.9795
ENSG00000139626	ITGB7	protein_coding	513.098	453.833	561.45	409.051	236.598	442.723	383.808	365.831	416.818	172.805	211.109	262.695
ENSG00000186469	GNG2	protein_coding	361.354	299.592	544.513	221.644	171.633	256.781	310.502	318.895	387.32	145.511	158.735	150.962
ENSG00000137193	PIM1	protein_coding	393.295	495.401	488.932	243.669	311.418	271.789	541.268	558.878	540.901	202.532	266.792	204.681
ENSG00000075131	TIPIN	protein_coding	21.9725	28.7586	29.4546	33.0522	58.8967	50.0856	35.5421	38.0448	29.9368	74.3042	59.999	65.1464
ENSG00000175556	LONRF3	protein_coding	7.64386	3.13958	7.37607	7.04789	1.94507	4.96048	0.61992	0.897033	0.387113	0.912556	0.423647	0.0753428
ENSG00000213539	YBX1P6	pseudogene	9.73647	13.1862	12.2934	17.9235	22.9777	21.3351	15.498	19.682	18.3492	29.0359	27.9078	31.1417
ENSG00000166788	SAAL1	protein_coding	17.7	25.0413	22.1034	22.9664	43.3361	35.6851	30.1953	34.5622	32.4917	52.2369	49.7521	57.1349
ENSG00000055163	CYFIP2	protein_coding	497.403	513.083	535.622	413.486	316.035	367.278	533.906	541.333	522.629	262.153	290.701	291.376
ENSG00000099194	SCD	protein_coding	24.6173	40.3625	82.3537	29.6194	58.5855	71.9775	93.5304	114.108	111.024	145.567	150.633	167.462
ENSG00000143977	SNRPG	protein_coding	34.0922	41.7941	37.8489	41.9532	69.4778	52.743	51.6342	57.2254	45.7052	90.1495	79.6457	83.5049
ENSG00000197217	ENTPD4	protein_coding	112.914	104.259	96.4104	94.539	76.7654	75.6473	84.7482	78.8598	89.5264	44.494	58.9134	53.5938
ENSG00000145491	ROPN1L	protein_coding	0.581282	2.03445	1.09275	0.212652	0.440882	0.430245	1.13652	0.9498	1.39361	0.0276532	0.158868	0.0502285
ENSG00000148843	PDCD11	protein_coding	75.5957	77.9872	91.6669	123.612	151.663	133.022	105.386	101.206	91.7975	196.919	155.214	156.587
ENSG00000271288	IGHV1OR15-3	IG_V_pseudogene	3.98178	1.23072	2.68221	1.27591	0.285277	1.03765	2.63466	1.00257	1.41942	0.304185	0.26478	0.0753428
ENSG00000079246	XRCC5	protein_coding	508.447	561.056	593.687	597.005	862.002	736.099	626.558	696.652	627.201	1081.85	978.387	1043.4
ENSG00000090621	PABPC4	protein_coding	116.634	140.829	106.345	180.785	234.472	200.267	135.401	168.695	150.948	260.3	255.539	258.576
ENSG00000126262	FFAR2	protein_coding	2.41232	0.426983	1.14242	2.7341	0.155605	0.658022	0	0.0527667	0	0	0	0.0251143
ENSG00000157514	TSC22D3	protein_coding	59.6395	52.1171	28.8834	28.0093	8.81764	11.6926	33.734	31.4753	30.169	10.8954	13.5302	16.1987
ENSG00000136878	USP20	protein_coding	134.044	135.655	114.267	127.591	79.9812	79.2158	120.91	111.232	126.199	51.1585	64.0502	62.635
ENSG00000113088	GZMK	protein_coding	71.6139	28.7083	120.724	67.7448	31.9769	85.796	37.376	50.7879	41.2405	8.54485	20.3351	9.94524
ENSG00000147457	CHMP7	protein_coding	160.143	143.14	97.5777	121.546	77.7249	79.3423	150.201	107.459	112.573	57.0209	56.5039	52.8655
ENSG00000106992	AK1	protein_coding	12.8173	13.2365	10.704	13.7312	4.64223	6.07405	11.2102	9.44523	13.4715	1.2997	3.44213	3.01371
ENSG00000198498	TMA16	protein_coding	25.4892	23.6348	27.8651	35.4825	44.8922	44.1634	32.8299	30.4464	29.8077	63.3812	47.1572	58.3906
ENSG00000139734	DIAPH3	protein_coding	15.1424	22.3789	23.4445	12.5161	32.2363	25.9413	31.0218	36.752	27.3044	65.6211	53.9621	57.0094
ENSG00000117139	KDM5B	protein_coding	115.704	94.1372	114.515	93.02	73.0827	82.9614	71.2392	81.7356	53.5765	42.7519	56.8482	30.8152
ENSG00000142185	TRPM2	protein_coding	19.5311	10.8002	16.4658	9.9035	4.82377	5.11233	16.3762	14.7219	12.3876	3.48431	5.66628	3.11417
ENSG00000166803	KIAA0101	protein_coding	45.6597	77.3844	69.4145	40.0089	102.155	82.8602	98.9031	127.009	109.269	188.18	159	191.295
ENSG00000214182	PTMAP5	pseudogene	195.194	221.077	237.996	249.593	338.598	304.664	291.853	320.769	290.645	448.48	430.77	438.168
ENSG00000183354	KIAA2026	protein_coding	81.641	60.9581	73.5123	65.3145	44.6328	49.9085	54.7338	46.7249	51.1248	33.3498	34.3684	28.6051
ENSG00000166165	CKB	protein_coding	0.174385	0.778616	0.645716	0.729092	1.8932	1.56913	0.64575	1.05533	0.748419	3.34604	3.57452	3.18951
ENSG00000101605	MYOM1	protein_coding	2.267	2.1098	1.71363	2.005	0.752093	1.34135	1.85976	1.45108	1.88395	0.359492	0.503081	0.226028
ENSG00000213585	VDAC1	protein_coding	149.157	176.018	183.607	205.847	327.627	265.284	189.747	223.203	178.356	403.903	365.343	364.533
ENSG00000072818	ACAP1	protein_coding	312.584	298.235	303.089	276.326	192.717	232.307	276.097	278.845	350.931	102.096	160.059	134.939
ENSG00000229161	TCP1P1	pseudogene	7.17883	7.66058	7.94728	10.8452	14.9641	13.8944	9.27297	10.7644	9.44557	22.7863	17.7932	18.9864
ENSG00000250917	RP4-785G19.5	sense_overlapping	2.23794	3.3154	2.65737	4.40493	6.63917	5.41603	3.3579	4.37963	3.50983	9.4574	7.89043	9.71922
ENSG00000111358	GTF2H3	protein_coding	50.4553	50.6352	51.7318	62.1247	84.5716	75.0652	60.778	66.4596	60.9058	107.322	93.5466	92.6716
ENSG00000130935	NOL11	protein_coding	78.3568	82.6338	82.8255	112.979	143.261	126.467	97.5083	97.1434	94.146	177.755	147.932	156.638
ENSG00000177000	MTHFR	protein_coding	57.1981	40.4127	37.5261	44.5354	23.652	30.7752	40.0623	29.6285	29.8851	15.7623	18.9582	14.3905
ENSG00000272529	RP11-415F23.4	antisense	2.09261	1.73305	2.6077	1.30629	0.389014	0.733948	0.92988	0.6332	2.09041	0.248879	0.105912	0.301371
ENSG00000175061	C17orf76-AS1	processed_transcript	201.966	181.694	141.66	252.144	340.076	250.884	233.477	234.653	223.468	427.132	361.901	360.842
ENSG00000173064	HECTD4	protein_coding	113.176	108.856	120.575	98.4275	74.8462	86.125	81.597	73.2665	68.0803	64.2108	58.3574	44.402
ENSG00000113971	NPHP3	protein_coding	47.0548	39.4332	33.2296	38.1254	23.2371	24.2203	36.1878	29.3646	40.4921	13.4948	17.0518	16.6759
ENSG00000106105	GARS	protein_coding	156.19	178.052	156.412	202.597	293.187	235.547	243.112	249.032	243.675	339.609	342.836	336.255
ENSG00000121005	CRISPLD1	protein_coding	19.1242	4.72193	20.7374	19.1387	3.16398	16.2481	0.80073	1.08172	0.696804	2.1293	1.72107	1.95891
ENSG00000117118	SDHB	protein_coding	49.2927	54.8297	52.5017	69.6587	93.0521	81.3923	67.313	70.2588	62.1704	120.126	96.3797	100.432
ENSG00000229644	NAMPTL	protein_coding	27.2912	66.961	38.6188	81.2634	179.698	159.14	54.9921	57.3574	49.5247	189.148	125.638	106.861
ENSG00000177855	CACYBPP2	pseudogene	18.6882	23.6599	19.4957	23.8778	42.999	36.9505	28.9038	31.5017	29.0077	49.278	44.9331	51.7102
ENSG00000061337	LZTS1	protein_coding	37.8705	22.2282	35.0922	31.0472	8.94731	22.9042	24.2544	23.2173	12.0521	6.63677	9.08194	6.45436
ENSG00000226015	CCT8P1	pseudogene	23.1931	28.2311	28.0887	34.0851	54.6175	38.8992	34.5605	39.3112	31.9756	65.2339	59.6548	58.4409
ENSG00000160193	WDR4	protein_coding	10.5793	14.1407	14.8515	22.5411	30.7321	26.8524	15.7563	19.5764	17.3169	30.5568	31.8795	32.9499
ENSG00000111540	RAB5B	protein_coding	88.413	68.041	78.231	75.0965	47.5115	59.88	69.0694	63.7949	68.6739	32.9626	40.3259	35.7125
ENSG00000134809	TIMM10	protein_coding	20.5774	27.4274	27.0953	33.5382	54.5916	45.3782	31.3576	43.1367	34.6079	59.4268	58.2515	63.8655
ENSG00000146083	RNF44	protein_coding	118.494	122.092	124.35	109.364	77.6471	89.8454	126.696	108.594	130.56	51.7668	66.8568	59.5961
ENSG00000055732	MCOLN3	protein_coding	3.22611	4.09402	2.1855	1.48856	0.803962	0.784565	2.91879	1.50385	2.29687	0.580718	0.847294	0.527399
ENSG00000168916	ZNF608	protein_coding	4.65026	0.351633	2.40902	4.22266	0.18154	2.379	0.02583	0.0527667	0.0774227	0.0553064	0.026478	0
ENSG00000241014	RP11-244H3.1	processed_transcript	3.4005	3.69215	3.17891	2.76447	2.02287	1.99938	3.02211	1.87322	4.33567	0.608371	0.847294	0.954342
ENSG00000187824	TMEM220	protein_coding	6.19065	4.99822	4.09782	4.25304	2.23035	3.16357	3.17709	1.87322	4.23244	1.24439	1.24446	0.904113
ENSG00000174282	ZBTB4	protein_coding	127.039	105.515	104.929	125.252	65.458	89.7441	96.2943	84.453	93.9653	45.9043	54.9417	53.6692
ENSG00000170962	PDGFD	protein_coding	23.8616	3.36563	11.2752	18.5311	1.84133	10.503	1.23984	1.66215	5.65185	0.248879	0.397169	0.853885
ENSG00000215068	AC025171.1	antisense	7.41134	4.8224	6.01013	5.40743	2.28221	4.37838	4.36527	3.98388	5.70347	0.746637	1.69459	1.48174
ENSG00000197903	HIST1H2BK	protein_coding	29.2966	15.3212	18.4774	25.3663	10.659	16.0203	11.6493	8.83842	9.16168	5.80718	6.11641	5.37445
ENSG00000164327	RICTOR	protein_coding	142.995	101.597	111.436	112.736	70.2299	75.6726	102.648	79.4402	84.2875	57.4634	55.6831	45.0299
ENSG00000143226	FCGR2A	protein_coding	1.1335	1.15537	2.88089	0.78985	0.466816	1.11358	0.18081	0.1583	0.335498	0.0553064	0.238302	0.0251143
ENSG00000166398	KIAA0355	protein_coding	44.2937	32.8526	30.2493	30.2573	18.1021	20.0191	20.1732	18.8641	20.7751	14.2414	14.7747	12.758
ENSG00000137145	DENND4C	protein_coding	130.527	113.377	128.895	100.675	65.9767	75.6979	102.132	89.202	94.7653	61.6114	63.5736	59.2948
ENSG00000162722	TRIM58	protein_coding	3.37143	1.60747	4.96705	2.005	0.570553	3.03703	0.64575	0.580433	0.619381	0.304185	0.476603	0.477171
ENSG00000258352	RP11-23J18.1	pseudogene	3.66208	5.17403	3.17891	2.79485	1.73759	1.4679	5.29515	3.7992	6.1422	0.746637	1.24446	0.627856
ENSG00000156273	BACH1	protein_coding	50.6878	44.1551	40.1089	42.4089	25.0265	26.0425	29.6787	25.4863	22.5042	19.5785	19.4348	16.8768
ENSG00000141101	NOB1	protein_coding	48.0429	56.6883	45.0511	68.3828	104.308	82.9867	68.8886	64.9558	57.0605	116.392	100.404	97.1168
ENSG00000064012	CASP8	protein_coding	122.505	104.963	94.1504	99.7641	69.3222	70.0035	94.1504	89.3867	99.5655	50.6054	56.7687	49.7765
ENSG00000125810	CD93	protein_coding	15.1424	5.70148	10.8282	7.3213	1.78946	3.13826	2.42802	2.95493	6.16801	0.497758	1.53572	1.65754
ENSG00000165733	BMS1	protein_coding	69.9863	76.9323	83.6948	104.412	137.088	117.938	90.9216	99.3332	86.9973	176.372	150.765	142.775
ENSG00000127603	MACF1	protein_coding	451.133	415.279	575.805	347.534	239.762	270.599	386.004	387.729	399.14	243.238	222.335	148.777
ENSG00000250091	DNAH10OS	protein_coding	2.32513	1.68282	1.78814	2.09614	0.440882	0.784565	0.56826	0.4749	0.361306	0.221226	0.291257	0.0753428
ENSG00000156127	BATF	protein_coding	22.2631	65.1275	35.8373	40.6469	203.013	111.864	60.6488	83.556	58.0412	208.837	198.214	140.338
ENSG00000111674	ENO2	protein_coding	43.0439	85.1957	50.2169	69.3853	89.8103	69.3961	83.3534	92.6846	112.082	121.342	125.558	157.969
ENSG00000126217	MCF2L	protein_coding	5.81282	4.89775	5.61277	6.07577	2.33408	3.72036	1.91142	1.53023	2.14203	1.21674	1.61515	0.82877
ENSG00000211899	IGHM	IG_C_gene	0.988179	4.24472	5.16573	1.5797	10.9702	18.3993	10.4095	12.7168	8.33584	30.5845	34.1301	42.5687
ENSG00000105926	MPP6	protein_coding	14.9971	16.6523	19.3963	29.8016	30.6283	32.3443	17.3061	19.3126	20.9557	39.1017	33.3622	39.7056
ENSG00000162747	FCGR3B	protein_coding	29.035	13.8895	59.0582	14.5818	7.15785	24.3721	1.49814	3.06047	11.7941	0.497758	1.40333	4.06851
ENSG00000158805	ZNF276	protein_coding	72.7765	63.6205	66.782	73.851	42.1691	48.1875	68.217	52.1335	78.1195	26.1323	29.8142	29.4841
ENSG00000145020	AMT	protein_coding	14.038	8.41408	10.9027	12.2427	4.95344	7.9975	9.66042	6.1737	13.7296	1.43797	2.40949	3.11417
ENSG00000221957	KIR2DS4	polymorphic_pseudogene	47.171	11.9304	64.5468	15.2806	3.89014	28.0925	2.89296	1.13448	9.11007	0.663677	0.714905	3.44065
ENSG00000186076	RP11-887P2.3	pseudogene	17.3222	36.6201	27.7658	29.9839	81.9522	59.1967	35.8004	46.9359	36.3628	87.1906	89.8662	87.5483
ENSG00000216285	RP11-490H24.5	pseudogene	17.2641	36.6703	27.8155	30.1054	82.0819	59.3232	35.8262	46.9887	36.4919	87.3012	90.2369	87.7241
ENSG00000266967	AARSD1	protein_coding	12.1197	12.7593	13.6097	22.0854	24.5338	21.0061	16.4021	15.5398	17.1104	35.5067	24.5451	31.6691
ENSG00000064666	CNN2	protein_coding	269.163	324.156	283.147	214.627	144.687	150.13	398.97	406.805	352.97	119.158	154.525	123.939
ENSG00000100439	ABHD4	protein_coding	42.6661	34.8619	27.6416	31.8978	19.6063	23.537	27.4315	20.3679	20.8267	12.5546	14.96	12.8334
ENSG00000110107	PRPF19	protein_coding	128.55	166.574	154.152	188.926	280.738	237.091	200.131	236.131	204.396	321.303	304.496	344.166
ENSG00000023902	PLEKHO1	protein_coding	164.241	117.521	149.409	131.024	73.6533	115.407	139.973	116.931	119.231	54.4215	65.2152	66.8541
ENSG00000160072	ATAD3B	protein_coding	35.9523	47.8472	44.0329	68.2005	82.9896	83.5688	43.0586	48.5981	51.8216	89.3199	74.8532	96.3132
ENSG00000114867	EIF4G1	protein_coding	351.356	484.978	509.818	537.159	805.647	702.262	527.965	583.019	484.459	1034.98	888.6	841.127
ENSG00000173801	JUP	protein_coding	9.99805	3.3154	10.6792	8.74911	1.84133	7.54195	2.22138	2.13705	1.49684	0.995516	1.42981	1.10503
ENSG00000196275	GTF2IRD2	protein_coding	16.8862	11.6541	11.6229	13.8831	6.6651	8.80738	11.2102	7.99415	11.665	3.40135	4.0776	4.36988
ENSG00000198846	TOX	protein_coding	86.7854	40.5885	89.1089	47.4214	29.9022	52.3887	23.2987	18.9696	30.6336	17.4492	18.7464	29.5595
ENSG00000173221	GLRX	protein_coding	67.9519	54.478	62.5352	42.7127	34.5444	38.9246	64.1101	55.1412	49.8602	28.7317	31.5088	26.3951
ENSG00000146094	DOK3	protein_coding	11.1025	8.06245	12.6411	10.4807	5.21278	9.56663	0.98154	1.76768	2.11622	2.10164	2.06528	3.31508
ENSG00000116711	PLA2G4A	protein_coding	2.52858	4.74705	4.32133	1.54932	14.5491	5.3148	3.59037	10.7116	2.14203	24.086	42.3647	32.3472
ENSG00000225190	PLEKHM1	protein_coding	58.6804	60.9581	59.6294	51.4314	40.0684	46.8967	45.3058	51.1309	46.4278	25.6069	32.7797	26.3197
ENSG00000058404	CAMK2B	protein_coding	0.0871923	0.251167	0.0248352	0.637956	0.700225	0.35432	0.20664	0.263833	0.10323	1.18909	1.48277	1.35617
ENSG00000172575	RASGRP1	protein_coding	378.792	408.723	391.776	297.105	272.258	255.945	385.229	406.171	410.83	184.336	232.423	188.307
ENSG00000154719	MRPL39	protein_coding	21.2459	24.1371	27.6665	26.9157	42.5581	43.2017	29.5495	30.3672	31.5884	61.7773	49.8845	59.571
ENSG00000080819	CPOX	protein_coding	98.1204	120.359	115.534	99.7337	149.77	169.011	183.651	171.967	185.634	234.555	225.089	312.446
ENSG00000150990	DHX37	protein_coding	40.7188	46.5412	47.336	65.0715	79.5922	73.9263	52.5899	58.0697	51.9506	87.6607	84.2528	83.6305
ENSG00000065911	MTHFD2	protein_coding	227.979	266.613	233.302	245.643	584.61	419.464	286.119	305.018	265.431	640.642	561.28	506.379
ENSG00000067208	EVI5	protein_coding	1.74385	5.22427	1.63913	6.04539	28.3721	5.97282	5.06268	8.83842	1.78072	53.8685	33.9712	15.596
ENSG00000082516	GEMIN5	protein_coding	31.7671	37.022	38.5691	51.3706	75.4427	63.0942	44.5568	45.6695	38.4533	97.5053	74.4295	67.4318
ENSG00000038210	PI4K2B	protein_coding	60.9183	79.67	72.7673	64.8588	95.7492	85.9732	117.991	101.972	100.856	170.399	140.518	144.005
ENSG00000113569	NUP155	protein_coding	69.2597	87.4562	92.2878	84.6658	122.358	105.739	94.5378	109.016	96.1331	202.09	160.721	171.48
ENSG00000120594	PLXDC2	protein_coding	22.4084	2.78795	15.3233	19.3209	1.53012	9.54132	0.38745	1.1081	1.3678	0.0553064	0.767861	0.3516
ENSG00000108773	KAT2A	protein_coding	46.6188	51.5645	43.7597	76.2205	90.0696	74.3565	69.0953	55.0356	74.429	91.3662	87.4302	101.21
ENSG00000108439	PNPO	protein_coding	18.1069	17.431	16.9625	24.698	32.0807	27.2826	23.5311	22.716	21.6525	39.9313	34.9774	38.3746
ENSG00000108651	UTP6	protein_coding	57.0238	61.1088	67.5767	80.5039	108.301	97.362	68.4753	73.9789	68.4158	132.155	112.478	116.932
ENSG00000163597	SNHG16	processed_transcript	28.3956	39.8601	27.3933	51.644	88.9545	61.93	38.8742	47.5691	36.5951	76.8206	82.823	71.6761
ENSG00000138758	2011-09-01	protein_coding	206.181	122.469	209.858	144.664	109.494	162.633	78.5749	77.8836	83.9262	70.2115	88.8865	74.6144
ENSG00000130595	TNNT3	protein_coding	1.56946	0.6028	0.397364	1.64046	0.103737	0.227777	1.47231	0.39575	1.10972	0	0	0.0251143
ENSG00000243811	APOBEC3D	protein_coding	48.508	35.8666	46.5661	33.7813	26.2455	32.4203	32.055	28.151	36.1822	19.938	20.2027	18.4841
ENSG00000167703	SLC43A2	protein_coding	12.9626	11.0262	7.59959	13.3971	7.26159	11.0598	2.55717	3.24515	2.60656	3.20777	3.17735	2.8128
ENSG00000141699	FAM134C	protein_coding	85.3322	82.1566	76.2442	73.5168	50.9608	60.6393	77.8775	72.132	73.2418	38.5486	44.6948	39.9317
ENSG00000261359	C16orf98	protein_coding	2.17981	3.18982	3.05474	1.76197	1.40045	1.97407	2.47968	2.50642	2.16783	0.608371	0.979684	0.703199
ENSG00000136436	CALCOCO2	protein_coding	204.873	148.113	175.585	157.94	114.188	114.243	155.419	133.922	150.432	68.6076	89.3366	82.9775
ENSG00000186111	PIP5K1C	protein_coding	71.4395	74.5965	79.6715	63.3095	52.8799	79.5954	35.0513	39.232	34.324	30.9716	37.837	35.9887
ENSG00000112116	IL17F	protein_coding	0	0.125583	0	0.0607577	3.50112	1.24012	0.18081	3.13962	0.516151	5.94544	17.7402	2.93837
ENSG00000162851	TFB2M	protein_coding	17.8744	19.8422	20.5636	28.3738	41.3911	39.5067	21.4131	23.5867	20.2073	47.7295	39.611	41.4636
ENSG00000146701	MDH2	protein_coding	104.805	120.686	114.664	140.867	195.596	176.451	145.888	161.73	147.929	241.938	216.007	240.921
ENSG00000139354	GAS2L3	protein_coding	6.10346	2.83818	5.19057	3.85811	1.63386	2.58147	0.90405	2.48003	0.851649	0.193573	1.45629	0.3516
ENSG00000229132	EIF4A1P10	pseudogene	59.3489	55.5329	57.9655	86.4278	107.938	87.9219	79.1173	72.132	63.9769	141.363	105.912	102.089
ENSG00000013563	DNASE1L1	protein_coding	23.8326	22.1529	18.9741	18.6526	12.7596	15.4635	16.8928	16.0674	16.362	6.99626	9.32024	8.68953
ENSG00000262319	CTC-457L16.2	antisense	7.17883	3.49122	3.57628	5.55933	1.27078	1.82222	4.15863	2.08428	5.1099	0.497758	0.767861	0.82877
ENSG00000069667	RORA	protein_coding	134.276	112.472	173.723	92.2909	52.2056	93.5151	111.715	119.385	150.329	42.7795	62.9646	60.4249
ENSG00000241945	PWP2	protein_coding	50.8912	51.5143	61.045	81.9925	92.7668	91.4145	54.3463	55.8007	57.6283	113.24	93.07	104.149
ENSG00000124491	F13A1	protein_coding	2.61577	0.4521	1.78814	2.64296	0.18154	1.11358	0.07749	0.07915	0.0258076	0.0276532	0.0529559	0
ENSG00000113048	MRPS27	protein_coding	65.9174	70.829	72.7176	89.3746	118.986	110.522	78.9882	86.036	82.7648	144.377	124.949	136.195
ENSG00000117593	DARS2	protein_coding	35.6907	51.7654	46.6158	46.4189	77.4656	61.2973	54.2172	62.977	49.3182	114.54	93.9967	93.6259
ENSG00000035141	FAM136A	protein_coding	60.6858	63.9972	71.6249	74.2155	127.752	100.855	63.3093	75.2453	69.4739	132.68	137.579	139.962
ENSG00000159433	STARD9	protein_coding	74.7529	31.7223	65.6147	65.3145	20.4881	51.3257	28.2839	22.0828	32.2336	16.7025	15.3307	16.7261
ENSG00000111640	GAPDH	protein_coding	1232.11	1931.8	1623.06	1750.31	2808.6	2237.05	2114.81	2656.22	2276.28	3343.41	3378.98	3419.31
ENSG00000165490	C11orf82	protein_coding	18.136	25.619	29.3801	24.2727	44.944	38.5955	31.9517	37.3324	34.2982	71.5942	55.233	63.0117
ENSG00000232445	RP11-132A1.4	antisense	0	0.6028	0.0745057	1.5797	3.42332	1.06296	0.67158	0.580433	0.309691	3.20777	3.17735	0.853885
ENSG00000197147	LRRC8B	protein_coding	25.7508	40.4127	24.0157	47.6644	74.3794	52.3887	33.1916	36.3562	29.9884	101.017	72.8408	63.4386
ENSG00000140961	OSGIN1	protein_coding	4.09804	5.90242	2.30968	1.97462	2.02287	1.11358	0.7749	0.606817	0.490344	1.13378	0.529559	0.753428
ENSG00000110841	PPFIBP1	protein_coding	14.2995	15.6226	16.1677	13.1844	25.2859	16.4253	28.3355	40.2082	15.0716	42.1159	63.0705	45.1052
ENSG00000196730	DAPK1	protein_coding	0.959115	3.9182	3.62595	2.005	9.12885	7.66849	3.25458	6.41115	4.18082	20.9888	24.1744	16.1987
ENSG00000203747	FCGR3A	protein_coding	109.746	45.436	220.934	53.6187	24.7413	86.6565	7.2324	10.4214	44.9826	1.85277	5.61333	16.475
ENSG00000267105	CTD-2369P2.4	antisense	3.54582	4.521	3.57628	6.92638	9.56974	8.37713	5.32098	6.20008	5.36797	12.997	9.0025	12.6074
ENSG00000182534	MXRA7	protein_coding	29.006	20.4701	27.3684	21.0222	11.4111	19.8672	13.4058	16.1994	24.3881	6.19432	9.6115	7.48405
ENSG00000231346	RP5-836N10.1	lincRNA	0.959115	0.778616	0.720222	1.06326	2.56749	3.21419	0.80073	1.39832	0.748419	3.12481	3.99817	4.57079
ENSG00000146054	TRIM7	protein_coding	5.84188	2.00933	6.23365	4.3138	1.73759	4.7327	0.54243	0.923417	0.980687	0.304185	0.794339	0.878999
ENSG00000171490	RSL1D1	protein_coding	178.221	173.631	163.043	244.975	323.997	276.622	211.419	215.868	204.576	373.927	338.627	317.921
ENSG00000180884	ZNF792	protein_coding	30.9242	25.7948	24.9346	22.0247	12.2669	16.6783	25.4684	18.8641	19.7428	9.12556	10.6706	10.3722
ENSG00000267987	AL161784.1	protein_coding	6.42316	3.71727	6.80486	3.82773	2.38595	3.94813	2.55717	2.48003	3.53564	1.07848	1.87993	1.13014
ENSG00000009724	MASP2	protein_coding	3.08079	2.63725	2.21034	2.27841	1.50419	1.56913	1.91142	1.50385	3.32917	0.470105	0.820816	0.452057
ENSG00000067225	PKM	protein_coding	832.018	1313.48	1241.86	1455.39	2113.33	1928.28	1031.11	1360.35	996.997	2529.52	2447.46	2410.72
ENSG00000170515	PA2G4	protein_coding	188.655	251.418	263.254	258.402	466.505	383.247	306.215	348.049	324.84	533.043	482.084	530.262
ENSG00000123009	NME2P1	pseudogene	9.24238	10.3229	10.6047	13.7009	20.4103	18.5006	14.6456	16.7798	16.6975	25.1921	23.4595	26.6211
ENSG00000225450	RP3-508I15.14	antisense	3.7202	4.14425	3.65078	3.03788	2.04881	2.83456	3.69369	4.16857	3.81952	0.995516	1.29742	1.18037
ENSG00000122140	MRPS2	protein_coding	23.8907	34.5103	23.8915	40.0089	60.7639	56.514	35.2838	38.2822	33.524	69.1054	59.3106	62.8108
ENSG00000270706	CTD-2301A4.5	pseudogene	1.56946	2.38608	1.98682	4.58721	5.6796	4.85924	2.66049	2.8494	2.24526	6.71973	5.82515	6.17811
ENSG00000163170	BOLA3	protein_coding	12.9626	16.5016	16.5651	16.3134	32.34	22.3728	21.4647	24.6948	21.5493	41.6458	36.3807	37.1942
ENSG00000104687	GSR	protein_coding	263.35	200.557	222.598	160.704	119.557	142.538	111.095	118.092	108.443	111.111	105.356	116.179
ENSG00000243207	PPAN-P2RY11	protein_coding	10.1143	13.1862	12.2934	25.5182	26.6085	26.6246	12.2176	12.4793	13.7296	31.5247	24.3597	27.9522
ENSG00000143374	TARS2	protein_coding	31.8833	31.4712	31.0441	42.4696	48.8601	51.6801	39.5716	36.6201	32.0014	69.1884	62.1702	62.0573
ENSG00000137364	TPMT	protein_coding	64.9001	61.6865	78.231	49.2745	49.7678	56.9696	31.5901	37.0686	36.6209	31.3034	34.8715	33.7536
ENSG00000110958	PTGES3	protein_coding	291.6	339.125	328.57	363.939	526.802	462.919	368.362	405.934	404.327	608.703	565.41	618.991
ENSG00000158006	PAFAH2	protein_coding	45.805	33.0284	42.3441	30.6523	22.5887	28.295	27.9997	27.254	31.6401	19.0807	17.0518	18.032
ENSG00000225948	RP11-554I8.1	lincRNA	3.74927	1.40653	0.99341	2.12652	0.596488	0.480863	1.49814	0.580433	0.980687	0.193573	0.0794339	0.0502285
ENSG00000155846	PPARGC1B	protein_coding	4.65026	6.1787	3.92397	12.7287	11.9816	10.8574	9.60876	7.5984	9.52299	17.5598	12.3917	12.4567
ENSG00000140691	ARMC5	protein_coding	39.004	37.6248	45.3492	29.832	24.041	37.9628	20.9223	25.0114	21.7042	15.5964	18.6405	18.4339
ENSG00000267023	LRRC37A16P	pseudogene	45.9794	17.2551	36.6568	32.6876	9.51787	24.7011	17.771	10.9227	18.9944	7.05157	6.4871	8.89045
ENSG00000118503	TNFAIP3	protein_coding	134.276	140.603	118.961	346.653	264.322	297.35	120.497	138.486	143.8	371.3	257.975	254.206
ENSG00000257573	RP11-496I2.5	pseudogene	1.77291	2.61213	2.48352	4.3138	6.43169	5.54257	2.68632	3.166	2.60656	8.04709	6.38119	7.53428
ENSG00000183048	SLC25A10	protein_coding	14.2414	27.6032	23.2458	28.3738	46.0852	46.0109	25.7783	31.3698	28.027	64.9298	51.685	64.7948
ENSG00000109084	TMEM97	protein_coding	18.7173	26.9251	30.8454	23.6347	55.9402	49.7819	33.0624	38.5988	40.363	68.2758	64.262	76.8496
ENSG00000174100	MRPL45	protein_coding	29.6744	30.6674	28.039	39.6444	50.3643	46.8967	35.8779	38.9682	36.7242	65.787	56.4775	59.1943
ENSG00000253626	EIF5AL1	protein_coding	65.2489	87.9083	71.6	102.68	175.004	137.628	77.645	106.087	77.3452	177.976	171.736	165.402
ENSG00000165672	PRDX3	protein_coding	151.598	175.289	156.735	171.732	276.459	226.081	204.703	235.92	199.802	362.368	333.702	338.364
ENSG00000126215	XRCC3	protein_coding	21.7109	34.1335	26.6482	31.7155	44.944	44.619	35.3096	36.5673	39.3307	65.1786	55.0212	74.3633
ENSG00000137834	SMAD6	protein_coding	1.19163	0.853966	1.29143	1.0025	0.103737	0.784565	0.02583	0.0527667	0	0.0276532	0.0794339	0.0502285
ENSG00000164818	HEATR2	protein_coding	17.5256	26.4227	23.221	33.7509	44.8922	40.8986	26.2949	30.4991	26.685	52.2646	44.0858	52.9911
ENSG00000170545	SMAGP	protein_coding	8.07982	3.44098	8.86618	3.76698	2.41188	3.82159	2.99628	2.66472	1.90976	1.54858	1.93289	1.35617
ENSG00000173275	ZNF449	protein_coding	11.9744	8.26338	10.9027	9.23517	4.38289	5.79566	10.6936	7.41372	11.4069	2.51644	3.20383	3.21462
ENSG00000128951	DUT	protein_coding	64.6967	119.379	96.4353	79.7141	148.24	153.522	130.312	150.939	150.406	263.673	213.306	279.145
ENSG00000184678	HIST2H2BE	protein_coding	8.37046	6.58056	6.13431	9.75161	4.25322	6.88393	6.84495	4.96007	5.21313	1.85277	1.8005	2.08448
ENSG00000204253	HNRNPCP2	pseudogene	66.9637	76.2291	72.3451	90.529	134.806	110.016	95.2352	107.591	82.8681	157.264	145.496	142.925
ENSG00000001036	FUCA2	protein_coding	47.3454	28.5325	42.1454	30.5004	17.9984	32.0153	17.2544	18.5739	14.4522	12.9694	17.2107	12.7329
ENSG00000169689	STRA13	protein_coding	20.403	29.1604	23.5935	28.4346	47.9006	40.6202	31.3576	34.4039	38.8662	60.4223	50.0963	69.4158
ENSG00000188906	LRRK2	protein_coding	5.17341	1.15537	1.78814	6.40994	0.700225	2.53086	0.33579	0.342983	0.567766	0.165919	0.158868	0.0502285
ENSG00000181804	SLC9A9	protein_coding	8.74829	13.5379	12.2686	5.65046	7.80621	7.6938	16.3762	11.7406	17.033	3.31839	4.39534	3.74202
ENSG00000143554	SLC27A3	protein_coding	40.5735	27.1009	55.5068	28.4346	13.7192	36.6215	16.7895	17.3075	34.5047	5.19881	8.57886	13.1348
ENSG00000136271	DDX56	protein_coding	61.238	72.0346	63.9756	90.6505	129.801	102.019	71.0067	77.4087	76.8033	133.842	124.155	127.505
ENSG00000008853	RHOBTB2	protein_coding	35.7779	22.9817	36.7065	28.708	18.8801	26.8018	14.439	14.5372	13.6522	11.5037	13.3449	12.08
ENSG00000180573	HIST1H2AC	protein_coding	25.9833	13.563	11.2255	22.0247	6.37982	9.44009	12.605	8.2316	4.87763	3.26308	3.49509	1.60731
ENSG00000120899	PTK2B	protein_coding	300.784	218.615	291.442	254.635	155.424	223.07	184.788	176.478	177.685	121.315	129.636	112.738
ENSG00000205955	HSP90AA5P	pseudogene	4.47587	5.24938	5.24024	7.62509	10.0625	8.25059	6.74163	7.5984	6.01316	15.0157	12.8418	12.6325
ENSG00000172301	COPRS	protein_coding	9.50396	17.5314	13.2372	18.045	37.086	29.3832	14.5423	18.7849	15.4845	39.4335	34.845	40.2833
ENSG00000123600	METTL8	protein_coding	15.869	15.7733	13.8829	17.9539	25.3896	24.3974	22.8079	19.4445	22.3751	37.4978	30.026	37.5207
ENSG00000112137	PHACTR1	protein_coding	3.63301	1.25583	1.66396	1.85311	0.803962	1.21481	0.15498	0.369367	0.232268	0.0829597	0.370691	0.125571
ENSG00000170382	LRRN2	protein_coding	6.97538	4.24472	3.0299	5.34668	1.0633	1.1895	4.95936	1.45108	5.72928	0.414798	0.688427	0.602742
ENSG00000230148	HOXB-AS1	antisense	5.60937	3.3154	4.69386	4.3138	1.99694	2.70802	3.07377	1.47747	1.98718	1.10613	0.979684	0.979456
ENSG00000235071	RP11-759L5.2	pseudogene	2.90641	4.32007	3.79979	6.07577	10.5034	8.35182	5.55345	5.80433	4.92924	12.5269	10.8824	10.322
ENSG00000213239	NPM1P32	pseudogene	0.726602	0.728383	0.794728	1.5797	2.48969	1.84752	1.23984	1.31917	1.0323	2.90359	2.35654	2.66211
ENSG00000215246	RP11-43F13.3	antisense	0.0581282	1.45677	0.0496705	0.0607577	0.933633	0.0759257	2.37636	3.93112	2.0388	1.65919	2.40949	2.83791
ENSG00000116161	CACYBP	protein_coding	94.2549	117.722	98.2482	113.192	194.922	170.58	137.984	154.263	143.696	224.351	212.247	247.576
ENSG00000225614	ZNF469	protein_coding	17.8163	12.8848	17.7324	15.1894	5.6018	11.9456	6.53499	6.35838	4.00017	4.3139	5.26911	3.28997
ENSG00000181350	FAM211A	protein_coding	60.2208	53.1469	45.1008	69.1422	95.5936	72.838	64.9108	67.1192	69.6804	118.743	99.3717	105.756
ENSG00000175938	ORAI3	protein_coding	22.205	21.5501	19.4708	16.7691	11.4629	18.0956	14.9556	16.4896	11.8457	5.91779	8.79068	7.88588
ENSG00000132330	SCLY	protein_coding	20.5483	19.2896	18.9741	30.956	32.5993	34.8499	16.867	19.2598	16.9556	39.9589	38.1547	44.3015
ENSG00000142920	ADC	protein_coding	3.02267	5.17403	3.17891	2.30879	2.02287	1.29074	3.43539	3.72005	4.74859	0.663677	1.3239	0.552514
ENSG00000134324	LPIN1	protein_coding	141.31	117.119	152.066	108.817	87.7874	100.019	105.283	90.7323	110.431	68.0546	68.8162	70.7971
ENSG00000181754	AMIGO1	protein_coding	16.77	13.0355	6.43233	14.6426	5.80927	4.80863	14.2323	9.41885	9.80687	2.35052	3.28327	2.33563
ENSG00000153044	CENPH	protein_coding	15.6074	28.2562	20.7871	21.8728	38.8236	33.4579	35.1546	42.741	33.6272	60.1458	55.789	51.9865
ENSG00000110888	CAPRIN2	protein_coding	30.1685	24.338	19.6695	22.6019	11.4629	11.237	15.2655	13.9304	20.3622	6.58147	8.18169	8.9909
ENSG00000147065	MSN	protein_coding	1672.75	1615.5	2011.68	1333.97	1123.83	1318.9	1505.68	1501.37	1433.25	1019.46	1045.85	937.892
ENSG00000131788	PIAS3	protein_coding	36.9405	37.0722	36.8307	31.2295	25.234	30.0413	24.1252	24.8267	26.4527	16.0112	19.4613	16.6508
ENSG00000174444	RPL4	protein_coding	1101.76	1006.68	885.451	1387.22	1588.55	1369.77	1241.75	1474.51	1429.87	1763.69	1763.67	1754.28
ENSG00000171310	CHST11	protein_coding	225.537	208.694	249.371	143.024	163.515	170.402	178.434	162.812	164.73	115.176	115.417	118.489
ENSG00000183718	TRIM52	protein_coding	36.2429	25.9204	29.4049	30.6523	16.4423	21.6641	25.4167	18.996	30.8916	8.21301	11.5444	12.1302
ENSG00000240535	CTD-2313F11.1	processed_transcript	19.5311	8.23826	31.3669	18.7741	8.29896	22.6765	10.7711	13.2972	12.0779	2.23991	5.48094	2.8128
ENSG00000183207	RUVBL2	protein_coding	44.4681	67.1871	58.9837	73.2738	119.764	101.006	68.5012	92.2361	73.1644	125.297	126.353	125.722
ENSG00000108091	CCDC6	protein_coding	74.2006	70.4522	67.3284	86.762	180.476	163.468	76.9992	82.4743	59.3574	191.084	180.474	138.656
ENSG00000179091	CYC1	protein_coding	49.5543	75.5258	60.002	78.9546	116.704	112.092	77.1026	89.6769	79.3582	138.045	117.8	141.594
ENSG00000132773	TOE1	protein_coding	26.0705	28.4823	32.1368	32.0801	47.6671	48.4659	32.7783	37.0422	36.2596	68.0269	57.5895	65.1464
ENSG00000250526	CCT6P2	pseudogene	10.1434	11.2523	12.8647	15.9185	23.7558	20.4493	12.5792	13.7457	13.8328	30.5568	26.3191	27.3243
ENSG00000164484	TMEM200A	protein_coding	43.8577	24.9911	28.0887	27.2194	14.2898	18.1209	21.5164	20.0513	14.6329	6.94096	14.5629	6.70551
ENSG00000142102	ATHL1	protein_coding	306.103	227.657	280.911	472.178	132.42	180.146	195.481	168.062	214.745	45.7937	114.173	75.7195
ENSG00000100889	PCK2	protein_coding	38.1902	46.717	36.8307	48.6365	60.4787	50.9461	63.3352	66.4596	55.7701	71.9537	84.3587	87.4729
ENSG00000168502	SOGA2	protein_coding	9.24238	1.90887	7.22706	7.16941	1.0633	5.18825	0.38745	0.659583	0.980687	0.414798	0.476603	0.803656
ENSG00000167642	SPINT2	protein_coding	11.8872	17.2049	5.19057	29.1333	37.1119	18.6271	24.461	19.7347	12.465	56.8827	47.6603	41.2376
ENSG00000106263	EIF3B	protein_coding	158.748	210.754	192.945	258.251	364.506	316.939	223.352	252.726	232.268	399.644	373.577	384.826
ENSG00000256545	AL139819.1	pseudogene	7.58573	12.6086	25.2823	9.59971	18.8283	23.7647	30.6086	35.6703	35.2015	45.4895	49.3019	52.7399
ENSG00000178430	AC006111.1	pseudogene	1.71478	2.53678	1.91231	5.10365	6.04268	5.36541	3.07377	2.71748	2.29687	6.99626	5.90458	6.20322
ENSG00000168672	FAM84B	protein_coding	50.9784	25.619	32.7825	41.7405	15.2493	20.3228	26.0883	11.8989	21.3945	11.1442	8.71125	8.76487
ENSG00000152234	ATP5A1	protein_coding	376.293	376.147	356.808	464.827	519.567	495.617	453.317	482.789	426.934	662.626	614.527	625.219
ENSG00000084090	STARD7	protein_coding	220.161	236.674	229.776	283.495	377.291	373.023	253.806	271.379	252.14	461.422	416.551	450.525
ENSG00000186517	ARHGAP30	protein_coding	543.76	572.66	631.337	487.094	382.764	449.1	651.794	636.92	646.195	282.367	369.632	307.424
ENSG00000185721	DRG1	protein_coding	47.8104	55.8595	56.9224	65.0411	91.6257	83.3158	65.6599	70.6018	66.248	109.396	99.0011	108.72
ENSG00000182179	UBA7	protein_coding	173.658	147.661	133.539	156.299	92.7927	98.349	171.253	118.25	161.762	58.5419	76.4948	58.9934
ENSG00000112486	CCR6	protein_coding	21.0424	11.7295	27.4926	6.56183	4.35695	9.38947	6.14754	13.7985	7.32935	2.5994	6.80483	2.8128
ENSG00000100350	FOXRED2	protein_coding	11.1606	16.8784	13.1627	16.4653	34.7	23.5116	15.653	21.3441	12.6715	40.7885	39.4521	37.797
ENSG00000272501	XXbac-BPG299F13.17	antisense	6.19065	6.42986	5.19057	6.83524	3.37145	3.87221	5.65677	4.9073	5.1357	1.60389	1.98585	1.68266
ENSG00000166188	ZNF319	protein_coding	33.2203	36.0173	32.3852	24.8803	17.5056	24.9542	25.0034	28.1774	25.9624	13.6883	15.1983	16.701
ENSG00000127507	EMR2	protein_coding	23.9779	17.23	28.188	19.7159	12.1113	17.0327	12.3984	12.7168	14.5297	9.26383	8.63181	6.15299
ENSG00000198829	SUCNR1	protein_coding	0.668474	3.014	7.99695	0.577198	0.829896	1.7716	0.15498	0.3166	0.154845	0.0829597	0.26478	0.0251143
ENSG00000142794	NBPF3	protein_coding	12.0907	11.1016	11.9954	10.0554	6.22422	8.40244	7.80066	8.52182	10.0133	3.53961	4.79251	4.09362
ENSG00000269928	RP11-849F2.8	lincRNA	5.95814	5.85218	5.28991	4.67834	2.51562	3.94813	4.15863	3.90473	6.16801	1.46562	1.3239	1.95891
ENSG00000160307	S100B	protein_coding	2.35419	0.82885	2.28484	1.42781	0.285277	1.31604	0.18081	0.844267	1.34199	0.0276532	0.158868	0.0502285
ENSG00000197872	FAM49A	protein_coding	40.4572	11.0513	24.2144	23.3613	9.59567	20.5759	3.17709	5.77795	15.8458	2.21226	4.13056	4.24431
ENSG00000103356	EARS2	protein_coding	21.3912	22.3036	25.6796	33.4167	40.0165	37.7097	27.3281	29.8923	29.2142	51.2138	43.4768	45.8586
ENSG00000235847	LDHAP7	pseudogene	9.3877	17.1798	17.1612	17.559	34.9853	26.6246	16.7895	22.0565	16.0265	45.3236	42.5501	40.9613
ENSG00000187667	WHAMMP3	pseudogene	18.8917	8.5899	13.6097	14.2781	4.27915	10.8827	8.36892	4.48517	9.00684	2.57175	2.43597	3.61645
ENSG00000119969	HELLS	protein_coding	35.5454	67.2624	69.8615	41.1026	100.366	86.2009	67.2355	79.6777	77.4227	182.401	152.725	161.259
ENSG00000124787	RPP40	protein_coding	5.14434	5.47543	5.91079	9.44782	12.2928	12.2746	6.38001	6.56945	6.58093	17.145	12.021	14.5914
ENSG00000257199	RP11-669B18.1	pseudogene	5.11528	7.48476	6.75519	8.14153	15.1456	13.5907	8.60139	10.9755	8.92941	19.855	17.1048	18.9613
ENSG00000154814	OXNAD1	protein_coding	91.9588	61.4354	76.0704	65.0107	35.3224	42.7461	61.7337	44.0865	52.1571	33.2668	27.4576	33.0252
ENSG00000104763	ASAH1	protein_coding	82.4548	57.7181	67.8251	56.8084	38.8495	46.2134	47.8113	40.2873	44.6213	31.8012	33.4946	30.5892
ENSG00000185697	MYBL1	protein_coding	82.2805	37.2229	142.356	41.2241	10.7368	45.6566	29.9628	29.5229	62.1704	11.3102	11.5973	18.4087
ENSG00000103202	NME4	protein_coding	6.85913	11.0011	5.43892	13.9439	16.6498	9.97157	13.6899	15.7772	13.3167	20.657	23.2741	24.7375
ENSG00000158417	EIF5B	protein_coding	147.384	166.649	192.548	226.322	284.914	255.262	197.083	204.101	195.57	368.424	314.002	330.177
ENSG00000079335	CDC14A	protein_coding	60.773	71.2308	56.2022	53.7098	33.8961	44.0875	62.4311	52.5556	63.5898	31.2481	25.2335	28.8312
ENSG00000117616	C1orf63	protein_coding	118.872	92.9065	89.4814	95.7541	50.4162	73.243	94.4345	75.9576	129.528	29.3954	41.8881	44.7285
ENSG00000085999	RAD54L	protein_coding	16.1306	32.5512	27.7161	21.0525	51.5054	36.3178	40.1915	44.8253	42.2986	80.0561	71.1727	75.7948
ENSG00000260828	HMGB3P32	pseudogene	5.37686	3.64192	4.74353	3.1594	3.06024	3.51789	0.85239	1.24002	1.13553	0.691331	1.27094	1.68266
ENSG00000119705	SLIRP	protein_coding	15.2877	21.6003	17.9062	26.703	54.7213	35.3054	24.1511	28.494	23.4075	53.0665	43.4238	41.3883
ENSG00000100401	RANGAP1	protein_coding	100.387	137.162	119.085	152.411	200.472	205.43	144.286	166.189	145.477	251.257	232.609	256.241
ENSG00000146192	FGD2	protein_coding	10.6956	4.87263	6.33299	5.34668	2.41188	4.35307	5.78592	5.17113	3.89694	1.13378	2.2771	1.25571
ENSG00000132603	NIP7	protein_coding	55.1927	57.4418	64.373	81.4457	114.448	106.979	67.5455	68.1745	67.4609	127.481	105.462	107.891
ENSG00000207765	AL132780.1	miRNA	4.30149	5.47543	4.66903	8.26305	11.7223	9.08577	6.84495	6.54307	5.05828	15.4305	11.8886	12.9087
ENSG00000175768	TOMM5	protein_coding	21.1296	24.539	26.077	30.2269	47.4337	41.1517	26.9924	30.4727	28.156	60.0628	46.5482	52.6395
ENSG00000073905	VDAC1P1	pseudogene	11.771	12.1565	13.7339	16.8603	25.7527	20.6518	14.3615	16.516	13.4974	32.8244	28.3844	28.6805
ENSG00000137501	SYTL2	protein_coding	36.0104	77.3091	57.7668	25.2448	41.9357	30.0919	43.0586	50.3394	66.248	11.2825	23.5124	18.1576
ENSG00000188512	RP1-273G13.2	pseudogene	1.22069	1.38142	1.41561	2.46069	3.50112	2.55616	2.04057	2.26897	1.93557	5.47534	3.8393	3.8676
ENSG00000105185	PDCD5	protein_coding	33.54	46.1393	43.3375	45.6594	87.8393	74.1034	48.7412	54.5871	51.3054	97.6712	81.0225	91.3908
ENSG00000079785	DDX1	protein_coding	101.928	108.83	111.411	144.603	186.182	170.225	123.674	123.316	120.831	249.543	190.059	206.263
ENSG00000027075	PRKCH	protein_coding	445.407	356.631	450.561	403.856	215.332	313.522	350.255	330.24	327.111	207.233	197.287	151.991
ENSG00000165406	MARCH8	protein_coding	91.6682	63.6456	64.1991	75.7345	34.9334	52.1356	68.527	47.8594	58.609	26.9895	28.4638	30.1622
ENSG00000102755	FLT1	protein_coding	0.668474	1.30607	0.819563	3.25054	9.18072	3.46727	1.16235	2.16343	0.438728	15.8176	11.2002	2.33563
ENSG00000130202	PVRL2	protein_coding	6.71381	1.53212	1.78814	6.896	0.726159	1.56913	0.20664	0.369367	0.154845	0.221226	0.158868	0.0502285
ENSG00000164933	SLC25A32	protein_coding	46.27	50.2836	51.856	68.9296	104.774	86.5806	53.9072	62.1327	51.5635	106.658	97.4124	88.2515
ENSG00000148468	FAM171A1	protein_coding	3.05173	3.79262	1.6888	5.86312	4.8497	4.47961	10.2287	8.28437	7.04546	10.287	8.5259	10.2717
ENSG00000260065	CTA-445C9.15	lincRNA	9.50396	12.8095	19.8185	6.47069	8.01368	11.3888	4.67523	8.28437	11.1231	2.10164	4.36886	3.3402
ENSG00000124562	SNRPC	protein_coding	49.0602	63.947	60.3993	65.5879	99.9247	90.2503	76.0177	82.3688	75.0742	115.729	106.521	123.236
ENSG00000263264	CTB-133G6.1	protein_coding	9.32957	9.41875	3.70045	4.89099	1.32265	1.34135	9.16965	9.28693	12.4909	1.35501	1.3239	1.88357
ENSG00000116793	PHTF1	protein_coding	57.0238	46.064	57.2949	36.3635	28.5536	41.1264	25.1068	29.0744	27.5109	20.1592	27.9078	25.3654
ENSG00000005022	SLC25A5	protein_coding	228.589	292.157	292.783	325.661	416.374	379.603	315.126	411.184	342.44	546.013	510.945	530.84
ENSG00000088247	KHSRP	protein_coding	128.144	197.191	164.732	207.548	284.732	261.893	195.43	231.962	206.589	361.953	321.178	368.702
ENSG00000011590	ZBTB32	protein_coding	1.4532	19.0384	12.368	25.1537	77.7509	82.9108	39.6749	45.5112	40.0017	91.3939	73.847	98.5986
ENSG00000205307	SAP25	protein_coding	6.0744	5.8773	5.01672	5.10365	1.73759	3.36604	3.53871	2.77025	6.55512	0.608371	1.05912	1.53197
ENSG00000230584	CCT5P2	pseudogene	6.85913	7.63546	8.44398	10.6022	16.183	13.3629	10.177	11.6614	10.1682	21.3206	18.6405	17.9818
ENSG00000224034	RP11-445P17.8	lincRNA	0.465026	2.03445	1.51495	0.27341	0.363079	0.35432	0.69741	0.685967	1.00649	0.0829597	0.0794339	0.200914
ENSG00000077152	UBE2T	protein_coding	22.234	45.6621	36.8803	26.3992	72.979	48.5671	56.4644	70.1797	51.8474	113.24	94.9235	102.868
ENSG00000204604	ZNF468	protein_coding	32.7552	30.14	37.8738	27.7359	19.6582	26.0931	23.1437	25.4863	26.6076	14.6562	15.5161	15.7215
ENSG00000143643	TTC13	protein_coding	59.4651	48.4752	66.0618	37.1837	29.3835	40.2912	38.0993	34.9579	54.9443	22.3991	25.1805	26.9476
ENSG00000055118	KCNH2	protein_coding	1.10444	9.16758	20.4642	0.546819	1.32265	4.27715	1.00737	1.16087	1.16134	0.193573	0.688427	0.552514
ENSG00000261355	RP11-698N11.4	sense_overlapping	4.41774	2.91353	3.12924	4.52645	1.27078	2.20184	1.83393	1.24002	2.3743	0.359492	0.688427	0.878999
ENSG00000137462	TLR2	protein_coding	13.5148	3.08935	7.15255	13.1844	1.50419	4.22653	2.29887	1.55662	1.13553	0.553064	1.13855	0.502285
ENSG00000144290	SLC4A10	protein_coding	33.3656	11.1016	34.6948	17.3159	8.50643	19.2345	4.93353	15.144	9.05845	2.21226	7.57269	2.61188
ENSG00000007264	MATK	protein_coding	233.733	86.7027	167.042	190.415	46.9151	153.471	24.5902	19.339	52.8539	33.3774	17.396	41.0367
ENSG00000271072	RP11-1007O24.4	pseudogene	2.23794	2.21027	2.63254	4.3138	5.96488	5.99813	3.43539	3.06047	3.4066	7.93647	5.50741	8.26259
ENSG00000111653	ING4	protein_coding	28.3375	26.4981	20.6133	27.0979	14.5491	20.0191	25.0293	22.3731	25.7043	7.88117	9.98219	10.5982
ENSG00000015475	BID	protein_coding	37.0858	30.3409	38.8423	27.7359	17.9465	21.8666	24.3835	21.9245	25.2398	16.7025	12.9477	16.3243
ENSG00000145916	RMND5B	protein_coding	27.4365	29.1353	22.1779	44.505	41.1836	36.6468	34.6639	33.4541	32.0272	57.1869	47.5809	58.7674
ENSG00000176593	CTD-2368P22.1	protein_coding	5.17341	2.8633	3.75012	4.83024	1.53012	2.98641	2.19555	1.66215	4.05179	0.608371	0.688427	0.878999
ENSG00000114812	VIPR1	protein_coding	8.22514	6.65591	1.93715	6.896	2.43782	1.34135	7.12908	3.74643	5.26474	0.884903	0.794339	0.778542
ENSG00000249251	PGAM1P8	pseudogene	4.50493	8.46431	6.78002	7.74661	20.4621	13.8691	9.11799	12.1099	9.52299	21.5972	23.2212	21.1964
ENSG00000121211	MND1	protein_coding	7.41134	9.16758	9.41256	6.71372	11.9557	11.6166	13.8191	15.0649	12.9296	24.003	20.0438	27.249
ENSG00000178607	ERN1	protein_coding	147.907	152.584	113.646	120.574	84.7272	79.1145	159.087	133.526	129.631	64.0725	72.2583	55.5276
ENSG00000148688	RPP30	protein_coding	26.2158	28.8339	28.188	31.5029	45.9296	44.5431	32.0034	32.0294	33.9885	62.994	51.7114	63.7149
ENSG00000234568	BIN2P1	pseudogene	9.64928	11.7295	14.6776	7.26054	4.35695	8.45306	10.022	9.55077	14.1683	2.1846	3.75987	4.26942
ENSG00000178038	ALS2CL	protein_coding	12.2069	7.50988	2.55803	12.3946	3.91607	1.51851	7.54236	4.37963	6.55512	1.02317	0.953206	0.502285
ENSG00000233155	HMGA1P8	pseudogene	0.406897	1.10513	0.620881	1.1544	2.10067	1.79691	1.21401	1.47747	1.13553	3.59492	2.46245	2.83791
ENSG00000250274	CTB-114C7.4	lincRNA	0.0581282	0.125583	0.124176	1.61008	0.700225	0.556788	0.12915	0.131917	0.10323	1.43797	1.0856	0.753428
ENSG00000184844	U52111.12	pseudogene	1.36601	1.0549	1.66396	2.36955	3.21585	3.16357	2.09223	2.08428	2.14203	6.08371	3.54805	4.36988
ENSG00000147443	DOK2	protein_coding	101.288	161.199	123.531	84.3924	80.2146	106.296	105.8	126.798	114.818	60.4776	64.4738	57.2103
ENSG00000196126	HLA-DRB1	protein_coding	21.2168	25.6692	56.7485	26.2777	33.3774	47.5042	195.12	180.251	299.961	68.3311	115.629	166.382
ENSG00000254429	CTD-2562J17.7	antisense	5.43499	3.66703	5.19057	3.67584	1.78946	3.06233	4.33944	3.82558	3.04529	1.16144	1.45629	1.28083
ENSG00000163701	IL17RE	protein_coding	9.73647	1.93398	4.91738	6.37956	1.0633	3.92283	0.61992	1.60938	1.21296	0.248879	0.741383	0.326485
ENSG00000218537	AP000350.4	protein_coding	15.1133	25.8199	17.6082	27.1891	36.671	37.6338	21.723	26.1195	22.659	50.9372	38.446	47.039
ENSG00000001084	GCLC	protein_coding	104.892	78.0375	90.2265	73.5776	61.931	69.9275	64.0067	60.4442	63.7447	46.8722	48.7459	49.7765
ENSG00000122642	FKBP9	protein_coding	3.60395	2.1098	2.50836	1.91387	1.03737	1.82222	0.43911	0.817883	0.464536	0.276532	0.90025	0.3516
ENSG00000251562	MALAT1	lincRNA	351.559	340.657	273.213	357.802	171.062	171.744	188.869	154.316	308.297	59.731	108.057	126.45
ENSG00000197776	KLHDC1	protein_coding	3.95272	2.51167	2.40902	2.7341	1.47825	1.44259	2.01474	1.7413	2.63237	0.359492	0.979684	0.552514
ENSG00000105088	OLFM2	protein_coding	4.38868	7.05778	2.78155	3.97963	1.14111	1.06296	9.86706	7.67755	7.97453	0.470105	1.16503	0.929227
ENSG00000037241	RPL26L1	protein_coding	10.2887	11.0513	10.9275	13.9439	22.3294	19.9178	14.284	16.0147	13.4457	31.2481	22.9299	27.3997
ENSG00000119714	GPR68	protein_coding	132.561	134.851	152.265	108.301	67.3512	112.927	91.929	115.876	123.954	31.8842	55.9214	67.1806
ENSG00000267379	CTC-548K16.5	antisense	19.4439	12.3825	22.004	13.792	6.63917	13.5654	8.88552	9.39247	10.4263	6.24963	5.90458	4.79682
ENSG00000198113	TOR4A	protein_coding	32.0577	49.3291	33.6766	21.812	24.7931	28.8771	19.6566	25.0114	13.6264	12.6928	17.9785	10.0708
ENSG00000107317	PTGDS	protein_coding	0.319705	2.53678	2.03649	0.151894	0.103737	0.708639	0.30996	1.00257	1.85814	0	0	0.0753428
ENSG00000186994	KANK3	protein_coding	6.04533	4.74705	4.17232	5.19478	2.02287	3.8469	2.01474	2.08428	2.19364	0.884903	1.35038	1.50686
ENSG00000116005	PCYOX1	protein_coding	38.8006	44.6825	44.1074	30.6826	30.6802	32.8505	26.6566	29.8395	27.8464	17.9746	23.6978	21.6485
ENSG00000126860	EVI2A	protein_coding	92.3657	94.9159	62.1378	76.737	64.9134	51.3764	81.2612	81.0232	64.4415	34.3176	45.2243	25.7923
ENSG00000232346	SC22CB-1E7.1	pseudogene	51.7341	47.3951	51.9553	70.6612	80.837	78.33	63.2577	75.9312	69.8094	91.145	85.7356	95.2584
ENSG00000261754	CTC-523E23.1	lincRNA	1.36601	1.55723	1.31627	0.759471	0.259342	0.759257	1.67895	1.21363	1.39361	0.165919	0.211824	0.301371
ENSG00000084623	EIF3I	protein_coding	146.919	174.058	172.357	220.095	295.365	262.019	189.928	233.361	202.641	338.78	310.507	336.004
ENSG00000265784	RP1-56K13.3	antisense	44.5843	39.5336	45.523	33.5382	28.5277	34.6474	30.0403	32.7153	32.5433	20.0209	22.0561	22.3768
ENSG00000126353	CCR7	protein_coding	124.162	70.2262	41.8722	226.444	147.384	110.345	210.127	122.471	113.966	356.478	239.652	232.834
ENSG00000105122	RASAL3	protein_coding	227.659	294.041	253.816	211.072	190.228	203.886	199.821	219.879	246.72	105.331	139.857	134.437
ENSG00000058804	NDC1	protein_coding	49.7868	69.8997	66.4343	63.1272	115.537	89.162	74.4937	88.648	78.2485	143.437	128.259	129.489
ENSG00000109452	INPP4B	protein_coding	95.1558	76.5807	78.4794	93.2934	85.194	92.9077	184.917	138.644	174.02	164.703	150.156	185.243
ENSG00000143847	PPFIA4	protein_coding	0.871923	0.577683	1.11759	0.698713	0.518685	0.53148	0.64575	1.24002	1.29038	2.29522	4.26295	4.77171
ENSG00000213212	NCLP1	pseudogene	3.77833	3.96843	3.67562	6.7441	9.82908	8.65553	5.50179	6.9652	4.12921	15.1816	9.58502	10.3722
ENSG00000164405	UQCRQ	protein_coding	47.8976	51.1878	51.5828	53.1934	82.3672	72.3318	61.0621	69.2562	58.5315	107.516	85.9474	100.608
ENSG00000127084	FGD3	protein_coding	148.343	162.831	124.971	134.062	86.8797	95.6663	174.404	142.971	160.42	62.7728	73.7411	71.7765
ENSG00000120526	NUDCD1	protein_coding	38.8878	36.4443	46.0197	55.9275	77.3359	63.6257	48.7412	51.896	46.5568	88.7115	76.0976	75.6944
ENSG00000188559	RALGAPA2	protein_coding	91.9297	67.2373	75.3253	74.3067	37.2934	53.0973	50.4718	38.9418	44.0019	34.373	29.0198	35.4613
ENSG00000236703	MYB-AS1	antisense	0.290641	0.67815	0.645716	1.06326	1.16704	1.24012	1.00737	1.87322	1.41942	1.79746	2.6478	2.66211
ENSG00000143167	GPA33	protein_coding	10.4631	2.8633	1.53979	4.58721	0.233408	0.253086	11.2619	3.08685	4.20663	0.304185	0.0794339	0.1758
ENSG00000138593	SECISBP2L	protein_coding	132.009	121.816	139.748	97.7591	96.9941	95.9194	97.4824	96.9324	96.8816	74.6637	75.621	67.9592
ENSG00000092201	SUPT16H	protein_coding	252.364	321.87	325.863	307.95	481.755	422.855	347.62	387.466	347.937	633.148	566.231	588.352
ENSG00000085760	MTIF2	protein_coding	48.6824	46.5161	44.8276	64.0994	75.7799	72.7874	53.7006	51.3683	52.0796	90.8408	77.2362	87.272
ENSG00000148200	NR6A1	protein_coding	0.406897	0.351633	0.447034	1.21515	1.8932	1.92345	0.85239	0.527667	0.283883	3.12481	1.85346	1.65754
ENSG00000168811	IL12A	protein_coding	0.232513	0.251167	0.124176	0.121515	0.285277	0.17716	0.92988	1.31917	1.98718	0.995516	1.42981	2.13471
ENSG00000072506	HSD17B10	protein_coding	42.4045	53.1217	51.0861	59.7552	82.0819	82.1769	63.9293	68.5439	66.6867	93.855	85.868	99.2013
ENSG00000204397	CARD16	protein_coding	29.0932	19.2645	24.4627	17.164	12.0594	15.5395	28.3097	21.5552	24.4914	9.8722	9.95571	9.41785
ENSG00000047365	ARAP2	protein_coding	192.927	151.428	184.849	171.367	124.069	146.612	116.209	115.163	131.515	97.4776	87.4831	70.2195
ENSG00000132359	RAP1GAP2	protein_coding	1.91823	11.1518	11.3994	0.668335	0.933633	2.53086	16.8153	23.3492	19.846	0.691331	1.93289	0.502285
ENSG00000101608	MYL12A	protein_coding	604.039	493.015	591.973	455.986	352.758	401.571	666.698	576.291	579.199	319.118	333.093	281.958
ENSG00000170291	ELP5	protein_coding	37.2602	42.4974	40.7546	51.2795	59.5191	59.7788	46.2099	51.1045	47.5375	75.8528	70.4843	83.8314
ENSG00000122958	VPS26A	protein_coding	134.334	113.226	144.541	82.6001	82.1338	88.9596	88.9069	93.0276	104.546	61.0307	74.0323	73.0825
ENSG00000139055	ERP27	protein_coding	3.16799	4.11913	4.09782	2.49107	1.65979	1.97407	3.38373	3.56175	5.78089	0.829597	1.27094	1.0548
ENSG00000124256	ZBP1	protein_coding	23.8616	19.3147	15.7704	18.1969	16.8573	14.6537	30.8152	15.6981	18.504	4.34156	5.4015	0.753428
ENSG00000083720	OXCT1	protein_coding	93.1214	123.725	116.328	102.012	205.114	138.185	144.157	175.687	137.374	287.068	272.087	223.19
ENSG00000033100	CHPF2	protein_coding	95.1558	99.4871	94.2249	87.2784	75.8058	84.1003	71.1358	68.7022	70.1965	52.6794	58.2515	49.45
ENSG00000123297	TSFM	protein_coding	21.1587	24.1622	25.2574	27.9485	42.8434	40.5696	27.5864	29.5757	25.9366	51.9604	48.1369	49.2993
ENSG00000178538	CA8	protein_coding	2.79015	0.426983	1.01825	1.70122	0.233408	0.607405	0.07749	0.131917	0.0516151	0	0.0529559	0.0502285
ENSG00000214544	GTF2IRD2P1	pseudogene	11.4222	7.10801	7.8231	9.59971	4.04574	5.41603	7.69734	5.17113	7.35515	2.1293	2.43597	2.68723
ENSG00000229590	MSX2P1	pseudogene	1.22069	1.02978	0.794728	1.0025	0.337145	0.506171	0.56826	0.844267	0.800034	0.165919	0.0529559	0.100457
ENSG00000139572	GPR84	protein_coding	10.4921	3.64192	3.84946	10.1465	3.13804	2.75863	0.36162	0.184683	0.10323	0.85725	0.794339	0.627856
ENSG00000257790	RP11-1136G11.6	pseudogene	30.6045	31.0944	32.7329	44.6265	61.3086	51.0474	41.0697	41.501	36.879	74.4701	60.4227	57.9386
ENSG00000198931	APRT	protein_coding	74.3169	81.7547	66.2604	124.614	146.114	134.11	86.0397	97.8294	83.3326	146.147	137.526	136.898
ENSG00000163918	RFC4	protein_coding	36.6498	55.5329	55.1839	40.3431	82.5487	74.8627	65.4016	72.1848	70.7901	116.531	98.4715	124.316
ENSG00000248254	AC092597.3	antisense	1.5404	0.97955	1.88748	0.820229	0.363079	0.987034	0.54243	0.39575	0.541959	0.110613	0.291257	0.100457
ENSG00000213859	KCTD11	protein_coding	18.7754	17.7826	16.4658	16.7084	9.23259	15.5648	8.5239	9.9729	9.70364	6.0284	7.30791	6.45436
ENSG00000270024	C8orf44-SGK3	protein_coding	9.70741	4.16937	7.87277	6.28842	1.8932	4.32776	3.84867	2.61195	3.61306	1.79746	1.42981	1.4064
ENSG00000100353	EIF3D	protein_coding	242.133	248.027	211.224	304.153	395.394	326.759	291.647	322.747	285.251	466.04	425.924	438.168
ENSG00000138668	HNRNPD	protein_coding	279.597	343.973	356.038	358.956	495.085	433.915	389.181	429.204	411.837	606.103	575.392	602.215
ENSG00000187609	EXD3	protein_coding	6.45223	7.33406	5.16573	5.8935	3.21585	4.02406	3.66786	3.4826	5.36797	1.24439	1.93289	2.08448
ENSG00000167664	TMIGD2	protein_coding	53.4779	17.1547	27.8651	47.2391	8.66204	23.5876	18.1585	7.2818	8.69715	5.94544	3.99817	4.77171
ENSG00000072518	MARK2	protein_coding	106.113	99.3615	107.537	86.8835	68.2071	77.8744	87.8995	88.9118	83.3326	59.2332	60.2903	51.8107
ENSG00000183684	ALYREF	protein_coding	58.5351	96.8247	84.8869	79.8964	137.841	121.506	106.936	126.798	106.895	203.86	170.28	184.941
ENSG00000198618	PPIAP22	pseudogene	49.0021	57.2158	56.9224	59.8463	92.3778	82.5059	68.8886	82.2105	69.2675	115.978	105.965	101.813
ENSG00000139132	FGD4	protein_coding	14.4739	1.70793	2.88089	7.80736	0.752093	1.39197	0.46494	0.131917	0.283883	0.221226	0.105912	0.276257
ENSG00000114054	PCCB	protein_coding	36.7661	34.5856	37.0542	43.0164	52.2834	50.6677	45.6933	44.878	44.7761	77.9544	61.2965	74.7149
ENSG00000227057	WDR46	protein_coding	58.2444	54.4027	64.5468	101.465	100.184	98.754	64.0842	67.3566	64.3124	112.963	101.596	101.462
ENSG00000090661	CERS4	protein_coding	39.2947	30.4916	25.4313	30.8649	19.5026	28.548	21.2323	22.0565	16.5168	11.8356	14.6158	11.427
ENSG00000129282	MRM1	protein_coding	7.9345	8.36385	7.69893	13.0629	13.5636	15.6407	10.1512	9.55077	9.62622	21.2377	15.5955	20.669
ENSG00000112144	ICK	protein_coding	48.072	39.9104	44.0577	36.5761	35.9189	31.8888	32.9333	32.9264	30.7884	21.0718	24.4127	20.1416
ENSG00000121417	ZNF211	protein_coding	35.0222	28.4069	29.1317	29.5282	15.3531	22.0184	22.4463	21.2386	28.3367	8.43423	11.0148	14.516
ENSG00000100219	XBP1	protein_coding	310.201	283.693	324.597	203.842	192.899	200.747	249.595	227.108	227.984	147.779	183.678	138.982
ENSG00000196735	HLA-DQA1	protein_coding	1.80197	5.02333	19.1728	3.34167	14.0823	28.2697	89.8626	110.493	167.259	35.9768	74.9326	136.421
ENSG00000258198	RP11-146E13.3	pseudogene	1.30788	1.83352	1.6888	2.82523	4.79784	3.89752	1.96308	2.42727	2.11622	5.50299	4.66012	5.29911
ENSG00000168827	GFM1	protein_coding	69.2888	69.2969	77.4611	96.3009	128.426	110.801	78.6782	79.8096	72.9321	150.157	128.1	129.112
ENSG00000120875	DUSP4	protein_coding	122.418	255.411	156.586	195.214	528.099	416.857	151.441	208.244	140.496	560.586	472.393	493.671
ENSG00000100418	DESI1	protein_coding	46.6188	81.9305	61.6411	80.3217	145.361	103.917	93.4013	100.204	108.701	145.705	134.905	164.197
ENSG00000132334	PTPRE	protein_coding	58.7385	43.276	61.3182	55.3503	41.7023	46.4665	29.4462	26.911	35.3822	28.0404	24.3597	19.6645
ENSG00000213305	HNRNPCP6	pseudogene	20.6646	22.831	22.3269	29.1941	40.639	32.7493	29.1104	32.5306	24.9817	50.08	44.6948	43.4225
ENSG00000262580	RP11-334C17.5	antisense	8.57391	12.2569	2.78155	11.1794	3.52706	2.83456	8.7822	5.35582	8.51649	1.18909	1.50924	1.4064
ENSG00000114491	UMPS	protein_coding	38.1612	42.6732	45.2747	53.406	75.4168	66.1566	48.8962	51.9752	46.2213	91.3939	75.8328	78.7081
ENSG00000127334	DYRK2	protein_coding	161.044	114.783	129.739	126.832	66.9104	93.1102	130.209	94.6106	119.489	63.9896	58.834	59.3952
ENSG00000184886	PIGW	protein_coding	21.5365	24.0366	26.4247	34.5711	44.2438	40.9239	26.4758	29.1536	25.0333	52.9836	44.1917	49.023
ENSG00000117016	RIMS3	protein_coding	27.3493	15.0951	19.4708	17.0122	8.19522	9.64256	8.29143	10.395	7.12289	5.66891	8.02282	4.47034
ENSG00000086666	ZFAND6	protein_coding	80.0135	64.9266	68.2969	60.0286	48.6008	50.3387	57.1618	57.0671	54.8411	34.926	39.9023	33.7033
ENSG00000145604	SKP2	protein_coding	23.571	26.2218	27.0704	23.8474	39.446	36.4443	32.1325	32.557	30.6078	61.3072	48.9313	58.0893
ENSG00000070540	WIPI1	protein_coding	50.8331	28.859	48.2797	28.2523	18.4133	26.9536	28.1805	27.6233	34.2208	14.6839	19.5937	17.6051
ENSG00000116525	TRIM62	protein_coding	24.5592	24.8655	22.3269	22.1766	13.0449	14.7549	19.9408	18.8905	19.8718	8.5725	10.4853	9.74433
ENSG00000188785	ZNF548	protein_coding	35.807	25.7446	26.1764	26.3688	16.0274	18.2475	23.557	17.4394	25.5237	11.0889	11.0943	12.2055
ENSG00000196914	ARHGEF12	protein_coding	156.888	171.019	189.692	110.822	124.355	132.49	105.309	122.471	87.2812	83.3192	99.054	70.1441
ENSG00000174428	GTF2IRD2B	protein_coding	17.6128	12.5081	12.964	15.0983	7.83214	9.21231	12.3726	8.7065	12.7489	3.98206	5.03081	5.32422
ENSG00000181649	PHLDA2	protein_coding	0.0581282	0.7535	0.099341	0.607577	2.23035	1.84752	1.42065	1.34555	0.335498	4.53513	1.74754	2.18494
ENSG00000038532	CLEC16A	protein_coding	48.5661	49.8315	51.0613	54.1959	59.96	56.5646	55.4312	56.2493	46.4536	94.9888	95.8237	82.8268
ENSG00000050767	COL23A1	protein_coding	0.813795	1.70793	2.30968	0.27341	0.752093	1.29074	0.18081	0.3166	0.180653	0.0553064	0.13239	0.200914
ENSG00000152990	GPR125	protein_coding	5.69656	6.10335	7.4009	11.2402	18.7505	10.579	3.82284	8.99672	3.94856	24.9432	19.2495	18.5343
ENSG00000230359	TPI1P2	pseudogene	10.5793	16.7026	14.2058	14.3084	27.4903	23.0814	17.5644	22.6897	17.2653	34.926	35.7452	36.1143
ENSG00000237541	HLA-DQA2	protein_coding	0.465026	1.98422	4.66903	1.27591	6.56136	6.98516	26.5791	42.6091	44.4406	11.1996	30.1319	32.2467
ENSG00000213684	LDHBP2	pseudogene	14.6483	16.7779	13.8581	20.9614	29.1501	20.424	25.9333	26.7263	22.1429	34.4559	32.6473	32.1462
ENSG00000106069	CHN2	protein_coding	27.4946	5.92753	20.2656	17.7109	2.43782	12.6796	5.21766	3.42983	10.1166	0.967863	2.30358	2.26028
ENSG00000204576	PRR3	protein_coding	22.9025	21.9017	23.9163	27.6447	34.311	30.9524	27.2765	25.7765	22.2203	50.6054	41.8881	47.4408
ENSG00000251369	ZNF550	protein_coding	37.3764	34.2842	26.7724	32.475	21.9144	21.082	25.9075	27.2804	25.0591	11.7526	16.9459	12.4818
ENSG00000132646	PCNA	protein_coding	288.636	441.777	418.524	313.54	548.976	573.871	496.763	570.091	503.815	818.95	739.714	870.636
ENSG00000273485	RP11-225H22.7	antisense	2.49951	5.29962	2.90572	1.64046	1.71166	2.30308	3.51288	4.03665	2.78722	0.636024	1.16503	0.678085
ENSG00000131149	GSE1	protein_coding	87.1342	58.3962	95.4915	72.3928	36.282	70.3578	41.5605	45.0627	39.9759	34.7878	34.0242	31.1166
ENSG00000173917	HOXB2	protein_coding	30.9823	23.2078	24.5372	24.7891	11.6704	17.9944	15.808	12.1363	7.79388	9.73393	7.83747	6.83108
ENSG00000185262	UBALD2	protein_coding	146.512	139.699	138.332	94.7212	100.417	87.9978	118.611	123.764	103.617	70.1839	82.0022	48.6463
ENSG00000140199	SLC12A6	protein_coding	87.4248	58.4465	65.2174	71.0865	31.2508	49.1745	52.4091	39.9971	42.5567	28.5658	27.5371	28.806
ENSG00000119203	CPSF3	protein_coding	48.4789	52.3934	57.7419	54.0743	76.117	71.8763	63.3352	67.726	63.1511	104.031	91.6402	99.7036
ENSG00000005020	SKAP2	protein_coding	101.55	33.4554	94.7216	59.178	17.8687	53.8566	18.3651	16.516	33.0853	12.9141	13.8215	23.2809
ENSG00000142207	URB1	protein_coding	37.7252	43.7532	49.6705	68.3828	76.7394	75.1917	55.1212	51.4211	48.5956	113.793	77.9511	78.6327
ENSG00000253210	RP11-809O17.1	antisense	2.90641	2.21027	3.62595	2.03538	1.68573	2.22715	1.2915	0.87065	1.18715	0.691331	1.05912	0.753428
ENSG00000198853	RUSC2	protein_coding	21.7981	12.3574	12.6908	14.035	10.5552	8.19997	3.22875	4.64347	1.62588	4.53513	4.58069	2.83791
ENSG00000106479	ZNF862	protein_coding	37.3474	27.3772	25.0836	28.951	15.5865	17.058	30.4794	23.3756	31.7175	10.4529	11.8886	12.5069
ENSG00000226259	GTF2H2B	pseudogene	18.1069	19.164	23.966	26.4904	34.8816	38.5196	20.7415	23.6131	27.7431	49.3057	37.0427	50.7308
ENSG00000130713	EXOSC2	protein_coding	42.637	47.0184	46.5413	56.0186	80.6036	69.2948	51.815	55.062	53.8346	87.6884	80.6783	88.2013
ENSG00000121064	SCPEP1	protein_coding	66.1789	53.6743	50.7136	38.7938	47.5375	39.8357	21.4389	22.3731	24.0268	21.4589	28.9404	29.6097
ENSG00000173230	GOLGB1	protein_coding	127.591	113	120.476	102.62	69.4519	80.6077	108.228	94.3204	97.2945	65.5658	66.2478	55.1509
ENSG00000162630	B3GALT2	protein_coding	11.8	9.1927	9.23871	8.26305	3.13804	6.02344	11.4427	17.0172	11.7166	1.18909	4.39534	1.95891
ENSG00000146733	PSPH	protein_coding	6.33597	7.76105	6.9042	7.80736	12.3188	12.8567	10.4612	11.3448	11.5618	16.8961	17.6343	19.5138
ENSG00000167553	TUBA1C	protein_coding	226.787	363.413	362.222	290.391	533.675	445.228	463.545	582.043	514.474	700.926	691.683	716.811
ENSG00000152076	CCDC74B	protein_coding	3.37143	1.83352	3.15408	1.97462	0.726159	1.29074	0.56826	0.422133	0.851649	0.304185	0.503081	0.678085
ENSG00000141298	SSH2	protein_coding	150.145	125.583	157.927	117.688	82.2375	89.567	127.213	103.898	109.863	71.7878	78.3747	65.7742
ENSG00000256269	HMBS	protein_coding	19.967	23.9111	24.5124	26.0347	41.8319	40.0128	27.7673	28.8634	28.5432	48.6697	45.3567	51.2582
ENSG00000148187	MRRF	protein_coding	26.8262	23.1324	23.221	39.9178	47.2522	41.582	25.3651	28.0719	27.5883	50.5501	43.9004	48.4203
ENSG00000188677	PARVB	protein_coding	20.8971	26.8999	28.3122	25.3967	56.2254	46.0616	36.8594	37.4907	34.2724	64.4597	58.1721	57.6874
ENSG00000167861	HID1	protein_coding	2.90641	2.31073	1.29143	2.64296	1.24484	0.658022	1.60146	1.18725	0.877457	0.165919	0.423647	0.326485
ENSG00000163600	ICOS	protein_coding	59.872	105.415	49.3725	100.949	186.753	132.49	102.493	108.462	88.0038	195.149	171.815	149.103
ENSG00000198561	CTNND1	protein_coding	28.4828	11.7546	18.6016	20.1412	8.11742	14.0462	8.2656	6.12093	6.58093	5.33707	5.74572	4.16897
ENSG00000145736	GTF2H2	protein_coding	23.5419	23.3334	30.8205	34.3889	44.6328	49.5541	27.2248	28.5731	34.4789	64.6256	46.3364	64.9706
ENSG00000126945	HNRNPH2	protein_coding	137.677	125.684	132.918	119.146	103.374	96.375	105.438	107.697	102.43	59.9245	84.041	59.3701
ENSG00000157978	LDLRAP1	protein_coding	69.3179	49.3542	33.0805	51.5529	21.0845	17.0327	58.1692	39.3375	52.3377	13.3012	17.8726	17.4042
ENSG00000106330	MOSPD3	protein_coding	18.2232	36.2936	18.5519	13.8831	11.3592	14.7802	20.8706	25.7501	21.5493	5.77952	8.0493	8.61419
ENSG00000186654	PRR5	protein_coding	18.8626	14.643	18.1049	21.1741	10.5812	17.716	10.2287	9.36608	11.9489	6.858	5.69276	6.37902
ENSG00000101057	MYBL2	protein_coding	66.4696	132.214	118.961	65.193	163.541	138.792	147.463	219.8	168.343	312.509	285.618	339.997
ENSG00000106462	EZH2	protein_coding	58.0991	122.996	102.52	89.7391	224.279	169.086	137.545	158.854	142.974	317.901	243.306	272.138
ENSG00000144815	NXPE3	protein_coding	100.562	71.2057	85.6319	79.3192	44.9959	59.7029	82.3719	66.2222	77.2936	39.2399	41.4115	41.7901
ENSG00000100647	KIAA0247	protein_coding	215.074	198.773	239.188	149.039	175.808	177.388	111.663	127.379	115.411	112.134	121.852	105.781
ENSG00000172216	CEBPB	protein_coding	31.2439	36.9466	26.077	21.4475	27.2569	19.2851	13.07	11.4504	9.9101	13.799	14.351	10.8494
ENSG00000134758	RNF138	protein_coding	98.1494	95.7447	103.712	109.911	130.657	126.872	115.77	109.412	108.805	191.443	170.147	192.727
ENSG00000070610	GBA2	protein_coding	79.6356	76.5556	81.9066	68.5954	57.3925	64.2331	53.2098	56.1173	58.0928	39.9036	45.4626	45.2057
ENSG00000099992	TBC1D10A	protein_coding	32.5227	34.7866	31.4911	27.3106	18.5171	24.2709	32.6233	31.4489	34.2982	13.08	16.6017	16.3494
ENSG00000167112	TRUB2	protein_coding	23.4257	26.046	24.8352	31.1991	43.3361	40.4684	29.6528	30.4727	30.1174	51.518	46.4423	50.2787
ENSG00000131171	SH3BGRL	protein_coding	97.1613	82.3073	86.824	69.5372	55.5512	61.6769	95.1319	86.722	86.3005	44.4111	55.1271	45.281
ENSG00000235207	TUBBP6	pseudogene	15.1715	23.7101	27.741	22.055	35.0631	29.7882	33.7598	42.6355	33.1369	57.7676	51.5261	55.8792
ENSG00000205339	IPO7	protein_coding	182.958	182.297	197.664	227.872	320.573	284.974	219.348	227.794	203.57	410.955	350.886	343.563
ENSG00000254512	RP11-472I20.2	pseudogene	1.33695	1.28095	1.53979	2.52144	3.50112	2.91048	1.93725	1.92598	1.98718	4.34156	3.8393	4.06851
ENSG00000154920	EME1	protein_coding	10.8118	15.3463	14.5286	12.7287	24.456	21.1833	20.9223	22.0828	21.73	33.5987	30.7144	34.9842
ENSG00000120278	PLEKHG1	protein_coding	0.726602	0.52745	0.819563	4.28342	0.933633	1.84752	2.99628	1.31917	2.70979	6.27728	3.09792	2.9886
ENSG00000144645	OSBPL10	protein_coding	0.174385	1.08002	0.397364	0.577198	9.5438	3.23949	2.27304	4.19495	0.541959	7.82586	15.4366	9.21693
ENSG00000153814	JAZF1	protein_coding	46.5316	13.2114	32.6832	30.1966	4.72003	16.3999	11.3652	6.72775	9.93591	6.55381	4.18352	5.52514
ENSG00000248334	WHAMMP2	pseudogene	19.5601	6.98243	12.4673	15.7666	3.08618	10.2753	8.29143	3.66728	6.52931	2.62706	1.93289	2.41097
ENSG00000159733	ZFYVE28	protein_coding	16.1887	24.6143	24.7359	13.5186	11.4111	15.7672	12.9925	13.5083	26.6334	3.92676	7.04313	8.33793
ENSG00000164051	CCDC51	protein_coding	13.0207	15.2709	13.6842	17.8931	27.6978	22.9042	17.4611	19.2334	15.9491	34.7878	29.5494	30.7147
ENSG00000125485	DDX31	protein_coding	18.7173	17.7072	20.2904	32.1408	37.5787	31.8635	24.6418	23.5867	21.6783	45.5449	36.619	34.6326
ENSG00000198824	CHAMP1	protein_coding	35.6035	47.7217	44.1571	40.6773	68.5442	54.9196	55.8703	65.7736	57.5508	93.2743	82.1081	87.5985
ENSG00000205268	PDE7A	protein_coding	169.24	162.555	176.181	119.632	106.927	122.139	179.854	162.363	152.703	87.5501	99.0275	83.3542
ENSG00000170006	TMEM154	protein_coding	38.5099	39.7848	42.4186	23.3613	21.7588	22.8536	40.5789	36.9894	37.9887	16.5643	23.7242	19.8151
ENSG00000010704	HFE	protein_coding	4.56306	3.51633	2.30968	1.85311	1.42638	0.708639	3.28041	2.08428	1.41942	0.85725	0.794339	0.477171
ENSG00000075643	MOCOS	protein_coding	3.34237	1.2056	5.38925	1.5797	0.596488	1.79691	0.43911	0.369367	0.516151	0.387145	0.582515	0.477171
ENSG00000164543	STK17A	protein_coding	180.604	135.002	174.939	138.284	92.1444	133.174	138.423	123.553	138.896	74.6913	82.6906	82.5003
ENSG00000255990	AC034102.1	pseudogene	62.6331	49.0528	54.414	52.5858	32.8328	42.2653	48.6896	45.1155	48.6472	23.1734	28.7286	25.5161
ENSG00000171115	GIMAP8	protein_coding	65.3361	43.8286	75.1018	51.9174	19.321	34.5462	69.5085	45.1683	55.8734	21.1824	23.7772	19.9658
ENSG00000119326	CTNNAL1	protein_coding	16.2468	19.7417	14.8266	14.035	21.4217	15.8685	17.9777	27.7025	16.6717	35.2302	47.422	42.418
ENSG00000211805	TRAV24	TR_V_gene	0.523154	0.276283	0.223517	1.5797	0.440882	0.430245	2.89296	3.166	2.0388	1.49327	2.11824	1.78311
ENSG00000155438	MKI67IP	protein_coding	55.1346	54.5785	59.1824	73.8206	103.348	88.0738	63.206	68.755	61.3704	119.434	100.404	98.473
ENSG00000125967	NECAB3	protein_coding	26.7099	18.1342	22.4511	16.8299	10.8405	15.5901	9.2988	10.052	11.8715	7.13453	8.44647	9.99547
ENSG00000255872	RP11-613M10.9	protein_coding	15.2877	18.4859	18.7506	22.6322	35.1409	30.6487	19.6308	23.5603	19.3815	43.775	34.183	38.9773
ENSG00000165801	ARHGEF40	protein_coding	3.19705	0.7535	2.73188	3.09864	0.570553	2.55616	0.20664	0.369367	0.309691	0.248879	0.211824	0.226028
ENSG00000198554	WDHD1	protein_coding	37.9868	58.4465	64.3233	46.1151	82.0819	78.9121	69.6635	75.9312	74.429	132.763	107.209	128.459
ENSG00000173905	GOLIM4	protein_coding	69.5213	34.7363	75.3501	38.1862	28.2943	53.7807	18.9592	20.7637	20.2073	21.4589	25.6571	24.1097
ENSG00000087263	OGFOD1	protein_coding	55.4543	62.4149	64.82	66.6208	96.1642	85.9732	71.1358	73.0554	74.0161	122.697	104.773	114.822
ENSG00000235609	AF127936.7	lincRNA	3.10986	1.18048	2.55803	3.06826	0.829896	2.42962	1.0332	0.844267	0.722612	0.359492	0.476603	0.276257
ENSG00000080493	SLC4A4	protein_coding	27.7562	5.92753	33.8504	13.4882	1.94507	13.0845	2.47968	2.3745	10.3746	1.35501	1.13855	2.88814
ENSG00000213614	HEXA	protein_coding	101.172	66.5591	89.4069	74.337	46.6816	67.017	55.5603	50.7615	55.7185	39.5441	39.2403	44.2513
ENSG00000065613	SLK	protein_coding	191.009	150.273	197.366	135.945	111.828	128.567	120.11	122.155	127.231	93.1637	97.7566	91.0894
ENSG00000136040	PLXNC1	protein_coding	146.89	51.2631	121.618	92.4732	23.7817	62.8664	46.9589	33.6651	42.9438	34.926	30.8203	30.0869
ENSG00000137831	UACA	protein_coding	30.0523	4.32007	12.0451	18.4703	1.45232	5.99813	1.85976	1.05533	0.800034	1.43797	0.90025	0.728313
ENSG00000130402	ACTN4	protein_coding	508.651	516.7	665.659	393.801	364.791	480.761	365.262	422.054	411.76	273.463	313.314	308.604
ENSG00000238268	RP11-229P13.19	processed_transcript	0.174385	1.25583	1.29143	0.151894	0.103737	0.303703	0.2583	0.501283	1.41942	0	0.026478	0.0502285
ENSG00000230849	GOT2P2	pseudogene	0.668474	0.703266	0.819563	1.36705	1.73759	1.61975	1.44648	1.29278	1.08392	2.93124	2.06528	2.2854
ENSG00000196368	NUDT11	protein_coding	0.842859	0.653033	0.447034	1.03288	1.08924	1.11358	0.95571	2.29535	1.08392	2.57175	3.04496	2.33563
ENSG00000226415	TPI1P1	pseudogene	64.6967	103.933	88.3638	84.7874	171.763	130.364	99.4197	135.003	106.121	190.945	208.673	213.973
ENSG00000107968	MAP3K8	protein_coding	90.5928	53.825	92.9335	79.1369	54.0988	89.7694	33.1141	36.5145	34.866	34.29	38.3136	34.2558
ENSG00000138796	HADH	protein_coding	32.2902	40.2369	36.2346	33.9939	49.69	45.6313	45.4608	51.7641	49.215	72.1473	69.4781	79.9638
ENSG00000151490	PTPRO	protein_coding	4.41774	5.17403	1.98682	2.76447	0.155605	0.379628	8.39475	4.85453	9.29072	0.580718	0.450125	0.753428
ENSG00000151948	GLT1D1	protein_coding	0.0290641	0.0502333	0.248352	0.182273	0.0778027	0.253086	0.41328	1.05533	0.361306	0.801943	1.45629	2.71234
ENSG00000074201	CLNS1A	protein_coding	73.0962	82.6589	72.3947	94.4478	146.191	106.878	96.5784	101.154	84.6746	155.245	160.959	137.827
ENSG00000236264	RPL26P30	pseudogene	5.78375	6.4801	6.01013	8.02001	13.2265	11.4395	8.03313	9.44523	7.8713	18.1958	13.5567	15.5708
ENSG00000031003	FAM13B	protein_coding	110.444	95.0414	121.42	86.5189	68.2849	81.9491	95.4677	89.5186	94.0943	56.5508	63.3353	58.9934
ENSG00000131153	GINS2	protein_coding	22.0596	42.6983	44.6786	33.9635	71.5007	67.3208	57.4459	62.4493	57.7831	99.2474	87.1389	106.032
ENSG00000101868	POLA1	protein_coding	30.6336	54.679	63.7272	38.3989	78.6845	68.7127	65.8148	81.2343	76.1581	139.898	116.344	137.048
ENSG00000132436	FIGNL1	protein_coding	34.5863	49.6054	54.5134	39.6444	73.7311	66.8146	55.1212	57.1463	65.7835	97.7265	94.4468	116.806
ENSG00000109674	NEIL3	protein_coding	10.899	13.8644	13.9574	8.99214	15.4568	12.1734	26.5274	23.6395	25.9624	36.6958	24.7039	34.6828
ENSG00000104738	MCM4	protein_coding	138.897	249.434	263.576	189.017	361.42	368.442	324.296	374.379	378.106	560.005	489.313	618.916
ENSG00000175873	AC004840.9	lincRNA	9.00987	5.85218	11.1262	6.95676	2.82683	7.36479	6.9741	5.35582	9.5488	1.74215	2.06528	2.637
ENSG00000196693	ZNF33B	protein_coding	42.9277	34.5856	39.6122	27.4017	18.6467	23.6635	41.8188	33.2166	52.8281	13.5777	19.223	18.2581
ENSG00000197498	RPF2	protein_coding	30.4592	45.0342	40.3324	54.4085	100.236	71.7751	37.5052	54.9565	47.1246	84.1764	94.6587	82.5757
ENSG00000100201	DDX17	protein_coding	996.927	807.35	832.602	910.575	620.01	667.437	779.756	625.865	950.595	362.008	488.068	470.541
ENSG00000178947	LINC00086	lincRNA	3.54582	3.51633	3.4521	4.61758	4.04574	2.91048	4.23612	3.08685	2.27106	0.746637	1.45629	0.401828
ENSG00000258925	NPM1P5	pseudogene	1.16256	1.13025	0.968575	2.18728	3.37145	2.30308	1.65312	1.47747	1.65168	3.51196	3.20383	3.31508
ENSG00000225271	RP11-66N5.2	pseudogene	0.406897	0.502333	0.546375	1.30629	1.27078	1.79691	0.61992	0.817883	0.516151	2.57175	1.64163	1.90868
ENSG00000100591	AHSA1	protein_coding	126.196	122.871	131.925	168.36	217.796	188.523	149.401	151.942	130.612	275.315	226.122	234.994
ENSG00000234241	RP4-775C13.1	pseudogene	24.5882	29.6377	31.6898	37.7609	54.047	46.3147	34.9997	36.5937	30.8916	63.16	57.5101	56.708
ENSG00000178980	SEPW1	protein_coding	65.743	65.6047	58.0648	35.5736	35.478	31.0536	34.1473	34.14	34.5047	28.6211	32.7797	35.1851
ENSG00000166813	KIF7	protein_coding	0.668474	0.879083	1.44044	0.880986	2.04881	2.73332	1.62729	3.21877	2.14203	3.70553	4.89842	4.99774
ENSG00000244720	RP11-402J7.2	pseudogene	2.64483	1.507	2.40902	1.70122	0.544619	1.36666	1.31733	1.18725	1.49684	0.304185	0.317735	0.602742
ENSG00000166562	SEC11C	protein_coding	43.1311	74.6216	57.8413	51.4921	127.622	100.197	89.9142	97.6183	93.5782	123.472	151.93	155.206
ENSG00000113456	RAD1	protein_coding	39.3237	45.2351	46.7399	43.2291	66.1842	59.1967	48.6121	51.5003	52.2345	92.1958	77.6069	88.2013
ENSG00000138028	CGREF1	protein_coding	0.49409	2.08468	0.894069	1.70122	7.18379	3.36604	1.91142	3.53537	2.50333	5.33707	8.02282	6.35391
ENSG00000101082	SLA2	protein_coding	194.468	164.991	203.823	124.796	121.839	140.032	183.961	165.028	168.368	100.713	106.177	86.1921
ENSG00000105278	ZFR2	protein_coding	3.89459	1.45677	1.2666	4.40493	0.700225	1.56913	0.41328	0.23745	0.309691	0.193573	0.105912	0.251143
ENSG00000100523	DDHD1	protein_coding	66.1499	68.0661	63.8017	89.2227	92.3778	107.005	99.9363	83.3977	96.7267	126.596	112.955	116.907
ENSG00000172009	THOP1	protein_coding	33.0459	59.426	48.0314	54.1959	90.303	88.2256	51.5567	64.2434	58.2735	105.276	98.3126	122.181
ENSG00000172725	CORO1B	protein_coding	24.2104	30.366	24.8352	39.7659	28.7351	31.4585	46.9589	49.1521	40.5953	55.4171	49.4079	61.8313
ENSG00000148840	PPRC1	protein_coding	62.0228	77.3593	78.1317	103.713	139.526	121.304	85.0324	87.5399	90.1716	152.756	129.398	135.039
ENSG00000125384	PTGER2	protein_coding	117.506	152.307	140.145	76.7673	69.7891	93.9707	150.021	120.334	135.128	57.657	64.209	80.6921
ENSG00000259419	HNRNPCP3	pseudogene	18.0488	20.3947	19.1976	24.8803	34.6741	29.3073	26.1658	29.734	21.9106	43.6091	39.3727	37.7467
ENSG00000141582	CBX4	protein_coding	30.5464	40.1867	29.6284	29.0118	18.0762	26.3462	33.269	26.2778	31.7433	12.7205	16.0192	14.6667
ENSG00000235559	NOL5BP	pseudogene	3.42956	3.06423	3.07957	6.07577	6.6651	5.49196	6.07005	4.4324	4.20663	11.7526	7.78452	8.03656
ENSG00000163818	LZTFL1	protein_coding	33.3075	15.1705	19.5205	27.7055	6.95038	13.7932	9.42795	8.65373	9.47137	6.16667	4.9249	6.15299
ENSG00000165943	MOAP1	protein_coding	56.0356	48.9021	56.0532	47.3302	34.6222	47.2258	47.6822	44.0865	49.5247	23.6435	27.7489	27.9522
ENSG00000170871	KIAA0232	protein_coding	81.4667	82.8347	87.6684	65.8006	59.6747	61.0948	55.8445	64.2962	64.1318	43.1114	51.8438	45.3061
ENSG00000100138	NHP2L1	protein_coding	99.1958	110.488	106.543	143.965	180.061	163.088	134.988	139.726	138.096	214.589	182.539	199.985
ENSG00000182841	RRP7B	pseudogene	22.5247	28.2814	23.1216	37.7305	43.8289	36.3684	30.4536	35.2745	33.7305	52.79	44.6683	50.329
ENSG00000258017	RP11-386G11.10	antisense	248.004	431.68	401.735	307.586	617.598	493.82	528.508	710.661	607.458	798.376	850.022	851.348
ENSG00000135763	URB2	protein_coding	29.5872	31.4712	39.19	49.0011	61.6976	58.8424	39.3391	40.2873	36.7758	81.9365	60.1844	63.6897
ENSG00000261662	RP5-1042I8.7	sense_overlapping	1.80197	1.6577	2.43385	1.39743	1.14111	1.29074	0.82656	1.24002	1.05811	0.470105	0.635471	0.301371
ENSG00000152484	USP12	protein_coding	66.4405	80.9761	77.6101	103.379	154.516	139.349	79.3756	85.5611	87.1521	154.111	131.887	156.512
ENSG00000250240	CTD-2154I11.2	antisense	1.10444	0.552567	1.58946	1.12402	0.311211	1.51851	0.02583	0.105533	0.0258076	0.110613	0.0529559	0.0502285
ENSG00000085840	ORC1	protein_coding	21.8562	48.45	40.1834	27.4017	71.397	59.3486	59.5123	71.7099	60.1574	103.7	98.3391	112.537
ENSG00000204396	VWA7	protein_coding	2.44138	4.59635	3.55144	1.79235	1.53012	2.379	2.78964	3.72005	3.35498	0.912556	1.05912	1.13014
ENSG00000132694	ARHGEF11	protein_coding	16.77	11.8299	5.26507	8.68835	2.51562	1.97407	14.6973	7.99415	8.74876	2.46114	2.06528	2.36074
ENSG00000102595	UGGT2	protein_coding	1.91823	1.30607	5.36441	0.637956	0.829896	2.58147	0.15498	0.3166	0.361306	0.165919	0.317735	0.200914
ENSG00000122068	FYTTD1	protein_coding	213.679	157.155	196.049	159.428	148.525	160.937	111.147	111.153	96.5719	95.5419	110.175	82.0734
ENSG00000128626	MRPS12	protein_coding	27.7562	34.4601	29.0076	39.9482	56.4589	54.8183	33.889	41.158	33.3176	73.364	55.4978	63.9158
ENSG00000164032	H2AFZ	protein_coding	229.403	289.57	248.626	203.113	381.13	268.853	362.937	472.974	352.17	545.709	563.874	506.856
ENSG00000171659	GPR34	protein_coding	12.7591	6.53033	6.70552	6.68335	3.94201	3.21419	1.34316	1.2664	0.20646	1.46562	1.24446	0.226028
ENSG00000229692	SOS1-IT1	sense_intronic	10.2306	9.77038	8.89102	7.23016	5.96488	6.55492	9.50544	7.14988	10.1424	3.429	3.91874	3.74202
ENSG00000115761	NOL10	protein_coding	31.9996	38.9811	40.2083	50.3681	73.1605	61.8288	42.8261	44.4823	41.3437	80.4156	71.0668	70.5459
ENSG00000173011	TADA2B	protein_coding	63.0691	66.2577	60.7718	56.2009	45.5665	46.2134	59.6156	56.988	51.0473	31.4694	36.1424	30.564
ENSG00000236943	RP11-640M9.1	antisense	34.2375	18.9128	23.519	26.3081	11.1517	15.0333	21.9555	13.904	18.0137	9.01495	8.41999	7.43382
ENSG00000111790	FGFR1OP2	protein_coding	159.475	121.037	137.19	128.016	81.3817	102.145	109.519	100.837	108.701	73.0045	70.7491	66.1007
ENSG00000171817	ZNF540	protein_coding	6.27784	3.24005	2.23517	3.70622	1.55605	1.41728	2.50551	1.87322	3.4324	0.801943	0.714905	0.602742
ENSG00000231389	HLA-DPA1	protein_coding	17.2931	24.9408	68.7936	23.331	40.7427	81.4935	171.795	161.097	297.845	91.228	146.185	227.133
ENSG00000171552	BCL2L1	protein_coding	168.717	210.026	203.003	340.182	360.304	449.353	159.242	171.676	135.361	491.73	360.021	348.259
ENSG00000183091	NEB	protein_coding	2.00542	1.63258	1.98682	1.18477	0.959567	0.835182	0.7749	0.71235	1.18715	0.497758	0.344213	0.477171
ENSG00000007923	DNAJC11	protein_coding	38.1612	42.5225	49.2483	54.3478	76.7135	68.5356	46.2874	51.553	50.3247	89.071	75.7534	84.9113
ENSG00000122952	ZWINT	protein_coding	71.2942	133.445	115.881	70.6004	191.602	144.006	145.397	188.113	168.059	296.36	264.832	316.364
ENSG00000138297	TIMM23	protein_coding	34.2956	42.4974	42.4434	46.7834	73.1864	64.1066	43.7044	50.6032	47.6666	82.9873	76.5742	78.8588
ENSG00000137955	RABGGTB	protein_coding	69.841	68.5434	69.1662	112.128	150.522	127.125	70.3093	68.2273	85.2682	135.611	114.041	142.549
ENSG00000124406	ATP8A1	protein_coding	73.8228	51.3385	57.6426	63.0969	40.1721	39.5826	57.3684	44.0602	55.383	27.0725	30.7674	22.3768
ENSG00000144711	IQSEC1	protein_coding	51.4144	88.9883	86.6005	38.6115	45.1515	49.1745	68.2687	74.5593	88.7006	28.0127	37.7576	39.5298
ENSG00000251587	LDHAP1	pseudogene	1.56946	3.06423	2.55803	2.91637	6.09455	4.85924	3.15126	4.16857	3.01948	8.24066	7.89043	8.16213
ENSG00000135605	TEC	protein_coding	12.1779	4.62147	11.0268	10.6326	3.18991	8.07343	2.24721	2.55918	1.21296	1.85277	2.25063	1.38128
ENSG00000174151	CYB561D1	protein_coding	54.3208	46.6668	47.932	51.0061	28.3461	37.9881	44.0918	39.9444	54.4539	21.4036	21.6325	24.1097
ENSG00000105676	ARMC6	protein_coding	27.9015	38.3029	29.3553	44.5354	63.6686	53.806	41.8963	43.5061	34.5563	69.935	62.9116	64.8199
ENSG00000163328	GPR155	protein_coding	31.738	29.5874	20.1414	28.7384	9.12885	8.52898	51.4017	23.7186	40.7759	9.92751	5.8781	7.28313
ENSG00000152128	TMEM163	protein_coding	8.69016	1.63258	8.51849	6.34918	0.85583	4.83393	0.69741	0.923417	2.89045	0.248879	0.397169	0.728313
ENSG00000214517	PPME1	protein_coding	22.3503	28.2814	25.1333	33.4775	46.941	40.5949	29.9628	34.0609	27.6915	56.7444	52.6117	47.5915
ENSG00000105835	NAMPT	protein_coding	58.8257	164.866	84.9117	176.957	440.052	333.162	118.017	148.433	106.947	402.244	314.637	225.652
ENSG00000163947	ARHGEF3	protein_coding	274.365	151.78	259.081	217.604	83.4045	154.61	193.622	131.837	159.878	98.7497	75.4622	69.9432
ENSG00000171848	RRM2	protein_coding	189.178	510.571	370.368	174.405	667.158	450.518	676.023	872.259	766.975	1257	1073.63	1221.76
ENSG00000174130	TLR6	protein_coding	15.0261	9.09223	9.31322	9.08327	3.24178	5.39072	6.4575	5.25028	4.23244	3.20777	3.25679	2.96348
ENSG00000060688	SNRNP40	protein_coding	55.7449	70.5778	65.4409	69.2941	107.368	86.125	79.0398	92.0514	83.2294	124.495	118.065	125.848
ENSG00000120885	CLU	protein_coding	4.79558	18.6617	25.2326	2.24803	7.44313	7.08639	10.5903	17.1228	13.5748	1.02317	4.95138	1.45663
ENSG00000122862	SRGN	protein_coding	759.154	803.683	1027.68	461.637	702.222	650	388.044	465.877	421.902	455.283	507.979	412.401
ENSG00000163513	TGFBR2	protein_coding	322.117	214.747	261.043	297.561	156.773	187.309	193.363	182.573	165.968	112.438	133.555	110.101
ENSG00000156469	MTERFD1	protein_coding	17.5256	20.6459	18.5768	25.4879	36.2561	29.7882	22.2396	26.0931	22.0913	42.7519	37.175	38.1486
ENSG00000224543	AC012318.3	pseudogene	16.5375	19.9677	17.931	19.3817	32.6253	23.6382	23.5311	27.0957	22.3493	42.8901	37.4133	38.8266
ENSG00000159239	C2orf81	protein_coding	3.95272	6.65591	3.07957	7.53395	9.88095	7.01047	6.63831	8.02053	5.88412	16.2601	11.5709	12.758
ENSG00000185101	ANO9	protein_coding	48.8858	52.092	50.2417	60.0894	26.4011	34.1665	53.0032	39.7861	75.229	12.3333	18.8258	22.0252
ENSG00000130518	KIAA1683	protein_coding	3.25518	4.34518	2.03649	3.22016	1.60792	2.379	2.11806	3.21877	2.19364	0.442452	1.03264	0.753428
ENSG00000070785	EIF2B3	protein_coding	22.1468	25.3678	25.4065	31.3813	54.4619	42.164	30.1436	31.6864	26.814	55.4724	50.9701	50.2285
ENSG00000110171	TRIM3	protein_coding	8.77736	8.33873	9.28838	7.83774	4.46069	6.32714	5.32098	3.74643	7.81969	1.52093	2.91257	3.01371
ENSG00000103257	SLC7A5	protein_coding	229.606	364.141	257.094	376.576	711.921	495.01	291.207	364.354	289.38	647.473	641.058	532.548
ENSG00000259479	CTD-2008A1.2	pseudogene	0.988179	2.46143	1.71363	3.46319	6.27609	4.53023	2.76381	3.58813	3.53564	5.5583	5.74572	7.25802
ENSG00000228121	PHBP3	pseudogene	1.8601	1.73305	2.30968	3.70622	4.95344	3.94813	3.07377	2.95493	2.76141	6.30493	4.79251	5.77628
ENSG00000230457	PA2G4P4	pseudogene	14.8808	19.6915	20.6878	21.2652	36.8007	31.3067	24.1769	27.6497	25.0075	41.9499	38.9755	41.6645
ENSG00000111142	METAP2	protein_coding	117.564	118.551	121.221	158.395	211.805	178.931	135.633	143.842	122.431	268.596	212.565	214.199
ENSG00000140263	SORD	protein_coding	3.98178	7.8364	5.6376	12.5465	20.3324	13.1858	8.21394	11.1601	9.44557	15.3752	16.6017	17.8311
ENSG00000196422	PPP1R26	protein_coding	5.52218	7.45965	4.96705	4.40493	5.83521	4.60616	1.60146	2.45365	1.34199	1.27205	2.43597	1.45663
ENSG00000049089	COL9A2	protein_coding	41.9686	36.6201	37.3025	42.9861	27.9312	43.1005	9.37629	21.0275	7.63904	8.35127	20.8381	10.0457
ENSG00000138792	ENPEP	protein_coding	13.3404	1.55723	3.07957	2.91637	0.233408	0.53148	0.56826	0.501283	0.490344	0.276532	0.291257	0.301371
ENSG00000213402	PTPRCAP	protein_coding	179.645	274.048	187.68	167.722	134.521	213.478	205.374	222.596	189.453	83.4298	109.169	92.546
ENSG00000182180	MRPS16	protein_coding	70.277	78.3137	70.8798	84.2709	111.076	102.702	83.4051	93.2651	81.8099	139.179	124.34	137.852
ENSG00000265500	SENP3-EIF4A1	processed_transcript	144.623	141.884	151.818	208.52	267.615	228.713	179.648	178.167	162.226	327.082	256.068	263.951
ENSG00000131653	TRAF7	protein_coding	65.8592	83.4124	67.7257	93.9921	109.987	104.069	82.2686	95.6132	90.791	135.445	124.605	137.048
ENSG00000163728	TTC14	protein_coding	79.7228	67.2373	70.2837	73.2434	47.0966	50.8955	60.2872	52.0015	80.8809	29.1188	37.281	34.1554
ENSG00000110876	SELPLG	protein_coding	228.357	489.046	223.145	181.726	212.194	149.7	400.133	425.616	320.633	84.6465	133.687	84.9113
ENSG00000141140	MYO19	protein_coding	49.0602	55.8595	66.633	63.0665	80.085	81.9491	62.2245	62.1327	79.797	115.203	95.8767	130.795
ENSG00000146729	GBAS	protein_coding	34.4991	38.7048	36.632	40.5861	55.214	50.5159	41.1989	44.6934	41.8599	72.728	66.2214	73.5848
ENSG00000169252	ADRB2	protein_coding	4.8537	4.69682	20.2407	4.01001	1.40045	8.12405	4.49442	4.85453	16.7233	0.525411	0.397169	1.0548
ENSG00000130958	SLC35D2	protein_coding	18.9207	11.6039	15.6214	15.3413	6.87258	13.8691	16.4021	12.3474	16.8523	3.92676	6.35471	4.44522
ENSG00000162972	C2orf47	protein_coding	11.335	11.7546	11.2752	16.5868	22.2516	19.437	14.9556	15.1704	12.7231	31.7736	23.989	23.7832
ENSG00000197756	RPL37A	protein_coding	554.339	460.64	445.669	698.015	810.212	670.575	623.485	677.682	614.839	848.843	809.934	804.133
ENSG00000186951	PPARA	protein_coding	57.4016	36.4443	41.9467	33.4471	26.038	27.5104	26.8632	27.8608	27.6657	18.7489	23.9625	19.7398
ENSG00000255031	RP11-802E16.3	antisense	17.5547	12.6086	19.893	14.1565	8.37676	13.287	7.80066	8.5482	10.994	4.3139	5.90458	7.00688
ENSG00000181610	MRPS23	protein_coding	42.0848	40.0611	43.114	58.7223	79.5144	68.2319	48.7412	49.5479	40.8017	90.0942	75.7534	72.9067
ENSG00000257524	RP11-203J24.9	processed_transcript	13.6601	14.8439	12.4425	14.916	6.84664	9.49071	11.701	10.6061	13.4715	3.29073	5.1632	5.47491
ENSG00000229417	NPM1P25	pseudogene	2.38326	2.48655	1.93715	4.37455	5.36839	4.09999	3.02211	3.45622	2.86464	7.65994	5.50741	6.27856
ENSG00000137821	LRRC49	protein_coding	1.59853	0.3014	1.46528	1.42781	0.389014	0.885799	0.05166	0.131917	0.10323	0.0276532	0.105912	0.0753428
ENSG00000178386	ZNF223	protein_coding	3.69114	1.75817	1.61429	3.03788	0.414948	1.08827	0.92988	0.39575	0.258076	0.221226	0.238302	0.251143
ENSG00000179862	CITED4	protein_coding	3.57488	3.1647	2.93056	2.55182	0.959567	1.26543	2.63466	1.583	1.85814	0.995516	0.90025	0.627856
ENSG00000101546	RBFA	protein_coding	10.7247	12.1062	12.2189	15.4628	21.1623	17.6907	14.594	14.9593	14.6587	27.6532	23.7507	27.6508
ENSG00000158987	RAPGEF6	protein_coding	159.794	124.252	125.219	124.493	85.0903	80.5824	115.563	88.1995	72.4934	69.1884	66.4067	45.6326
ENSG00000146072	TNFRSF21	protein_coding	0.581282	0.251167	0.372529	1.94425	1.29671	2.10061	0.23247	0.131917	0.180653	2.90359	1.50924	1.70777
ENSG00000238244	GABARAPL3	protein_coding	2.5867	1.507	2.50836	2.03538	0.67429	1.56913	0.90405	0.6332	0.851649	0.359492	0.370691	0.552514
ENSG00000109787	KLF3	protein_coding	57.9538	51.2882	29.9016	48.029	16.6239	19.6141	53.4681	42.7146	45.4471	13.3289	16.787	19.3631
ENSG00000183751	TBL3	protein_coding	24.2395	38.5541	31.8388	56.7477	65.7952	68.9911	35.8779	38.8626	33.8079	70.7093	58.4104	66.1761
ENSG00000047056	WDR37	protein_coding	54.1755	48.2742	56.6244	43.0772	30.2912	36.3431	43.8852	45.564	49.9634	23.5052	27.8548	27.1234
ENSG00000226287	TMEM191A	processed_transcript	2.09261	1.73305	1.2666	1.45818	0.726159	0.885799	1.2915	1.1081	1.23876	0.442452	0.344213	0.326485
ENSG00000170921	TANC2	protein_coding	17.9907	9.36851	15.3482	11.6959	4.25322	6.60553	6.32835	8.94395	7.97453	2.73767	4.97785	3.99317
ENSG00000221829	FANCG	protein_coding	35.0222	56.1357	48.9999	35.6951	62.9943	55.2992	62.1986	72.3959	71.7708	92.2788	95.8237	115.45
ENSG00000174177	CTU2	protein_coding	12.4976	16.4012	14.6776	26.703	32.9624	30.7246	15.6272	18.6002	16.4394	35.8386	26.6368	31.2672
ENSG00000128965	CHAC1	protein_coding	6.27784	6.83173	4.07298	9.44782	11.3592	7.46602	10.8744	12.0836	11.7682	12.4716	15.8603	17.5549
ENSG00000136933	RABEPK	protein_coding	14.4739	18.0338	15.2737	24.2119	34.8297	27.2826	18.5718	25.0905	21.1106	34.6495	35.0303	33.2513
ENSG00000182687	GALR2	protein_coding	0.116256	0.175817	0.0745057	0.212652	1.29671	0.683331	0.18081	0.1583	0.0774227	1.76981	1.03264	1.13014
ENSG00000235398	LINC00623	lincRNA	32.7262	18.084	21.8053	24.8499	10.659	13.6666	21.1548	13.5346	17.2653	8.5725	8.07577	6.98176
ENSG00000164466	SFXN1	protein_coding	215.278	225.121	204.618	351.119	367.021	271.687	258.92	294.042	200.86	476.603	451.025	364.132
ENSG00000026297	RNASET2	protein_coding	40.7188	48.8519	32.2113	33.0218	29.1501	24.7011	39.9074	29.8659	37.2403	17.781	21.4207	17.5297
ENSG00000149177	PTPRJ	protein_coding	116.344	177.148	181.844	87.1569	114.759	109.358	143.692	142.021	141.477	72.1749	88.304	76.1464
ENSG00000215788	TNFRSF25	protein_coding	102.596	109.961	105.152	139.652	80.3184	132.085	71.7558	65.7209	95.3589	39.9313	54.7299	54.3724
ENSG00000257027	RP11-705C15.3	sense_intronic	16.2178	14.9695	12.5666	11.6047	8.50643	8.65553	13.3541	11.2129	12.4134	6.49851	5.66628	5.85162
ENSG00000186806	VSIG10L	protein_coding	1.01724	1.85863	1.56462	1.5797	3.7864	2.63209	1.49814	1.8996	1.49684	5.91779	5.08377	4.84705
ENSG00000163568	AIM2	protein_coding	1.01724	3.74238	3.72529	1.88349	9.82908	5.6185	6.79329	8.65373	10.4004	12.1951	17.7402	18.5845
ENSG00000226723	RP11-142L4.3	pseudogene	10.3759	10.7248	11.2255	18.2881	19.8656	19.4876	12.1401	12.1363	11.665	28.5381	21.6325	22.1257
ENSG00000267074	RP11-1094M14.5	sense_intronic	8.45765	6.00288	8.27014	5.37706	2.90464	3.79628	4.77855	3.90473	6.03897	2.21226	2.43597	2.637
ENSG00000197081	IGF2R	protein_coding	293.751	270.13	390.857	188.835	207.707	211.757	136.667	158.274	130.87	172.805	146.979	94.5301
ENSG00000248873	SERBP1P6	pseudogene	9.3877	9.9462	10.8282	14.3692	21.9144	18.9561	12.6567	13.4555	10.194	27.3214	23.2476	21.975
ENSG00000100632	ERH	protein_coding	109.979	127.743	117.272	134.214	209.212	163.645	146.404	164.658	135.877	255.958	221.859	233.437
ENSG00000247774	PCED1B-AS1	processed_transcript	80.0135	88.1595	55.8793	96.3313	44.8922	48.1622	112.309	76.1423	94.9202	37.9402	28.7021	23.9088
ENSG00000138018	EPT1	protein_coding	73.474	82.8096	86.9979	95.3288	128.867	108.801	92.0581	88.2522	79.1518	196.283	141.71	142.674
ENSG00000136938	ANP32B	protein_coding	184.964	264.88	207.126	250.474	361.679	312.459	331.321	374.168	308.091	427.934	437.945	433.221
ENSG00000272502	RP11-713M15.2	antisense	3.16799	1.93398	2.70704	2.82523	1.53012	1.61975	3.92616	2.2162	3.14852	0.608371	0.741383	0.703199
ENSG00000205208	C4orf46	protein_coding	24.0069	34.0833	36.5823	26.946	54.021	48.4659	39.8557	43.5325	45.6278	72.5621	66.4597	77.7035
ENSG00000124784	RIOK1	protein_coding	48.4498	41.6434	48.7516	64.4335	71.6823	70.0288	52.5899	49.3896	49.3957	94.9059	75.1179	80.9432
ENSG00000267680	ZNF224	protein_coding	21.1877	14.417	15.075	16.1919	7.88401	11.5407	12.8892	10.0257	15.0458	5.03289	5.93106	6.57993
ENSG00000170689	HOXB9	protein_coding	0.14532	0.07535	0.372529	0.303788	0.907699	1.36666	1.34316	0.923417	2.50333	1.32735	1.8005	2.03425
ENSG00000172336	POP7	protein_coding	15.0843	22.2282	16.7141	19.1083	31.9251	29.2567	18.0035	24.3254	18.2459	46.5127	37.4398	44.1006
ENSG00000163577	EIF5A2	protein_coding	35.2257	23.8608	33.0805	29.8928	18.2318	20.8036	16.9703	19.682	19.175	12.4163	14.6953	11.2261
ENSG00000162676	GFI1	protein_coding	39.1493	73.3155	51.2848	98.7009	102.311	79.5701	77.2834	76.9074	73.1128	127.232	103.423	97.6944
ENSG00000182963	GJC1	protein_coding	0.290641	1.6577	1.04308	1.06326	4.14948	4.12529	0.85239	1.92598	1.7033	7.52168	5.48094	7.78542
ENSG00000108344	PSMD3	protein_coding	116.373	150.147	137.513	157.454	217.925	199.128	157.925	177.217	162.846	274.901	246.51	268.019
ENSG00000237286	AC004906.3	antisense	11.5384	12.3574	13.2124	8.05039	7.08005	8.14935	7.98147	9.07587	7.04546	4.92227	5.85163	4.09362
ENSG00000269501	RP11-353N4.6	pseudogene	33.1331	19.2896	23.3451	25.9132	10.3737	14.8055	21.8264	13.561	18.5814	9.15322	8.31408	7.28313
ENSG00000073756	PTGS2	protein_coding	1.88917	7.73593	3.60111	1.36705	47.3559	10.6296	3.33207	19.7611	4.02598	66.3954	79.275	43.8746
ENSG00000160796	NBEAL2	protein_coding	244.632	329.656	379.582	215.811	193.029	242.81	231.101	245.576	363.345	116.78	156.908	155.407
ENSG00000061794	MRPS35	protein_coding	54.408	56.613	57.7171	73.0915	90.718	79.0892	65.5307	70.7337	62.9962	107.516	99.0011	97.3429
ENSG00000089157	RPLP0	protein_coding	1059.27	1058.42	863.745	1274.7	1532.97	1432.34	1187.15	1435.04	1426.8	1657.37	1653.79	1784.87
ENSG00000090920	FCGBP	protein_coding	33.4818	12.282	12.2934	36.0901	6.09455	14.932	13.6899	7.99415	7.20031	3.12481	3.30974	2.9886
ENSG00000128973	CLN6	protein_coding	36.5045	58.8986	52.7004	47.8163	87.8393	75.875	56.3094	71.6571	62.6091	107.101	98.0743	116.781
ENSG00000143256	PFDN2	protein_coding	27.7271	31.1698	31.4911	41.5583	63.2796	51.0474	38.8483	37.3324	31.3304	73.8341	56.6893	58.4158
ENSG00000155380	SLC16A1	protein_coding	26.5936	72.0346	47.485	55.9275	140.149	88.0485	78.4457	94.8745	83.8229	141.999	139.009	141.117
ENSG00000168872	DDX19A	protein_coding	60.9183	62.3647	66.8068	74.732	100.236	94.5021	68.1912	75.5619	69.6804	117.222	108.215	113.692
ENSG00000165724	ZMYND19	protein_coding	15.0843	21.324	20.3649	27.3713	36.9304	36.9758	20.9998	22.9271	24.6462	38.8251	36.4866	44.5778
ENSG00000152104	PTPN14	protein_coding	1.88917	4.2196	2.30968	3.7366	5.42026	3.39135	6.94827	9.62992	1.60007	23.2564	15.1454	8.73976
ENSG00000152147	GEMIN6	protein_coding	16.799	17.657	15.2985	23.8778	33.0662	28.7252	21.6197	22.162	18.5556	37.3872	32.5414	33.1759
ENSG00000251593	MSNP1	pseudogene	82.1351	81.3529	98.1986	67.0765	56.1995	66.9158	76.4568	78.4376	69.6546	50.8543	51.1024	45.8586
ENSG00000133026	MYH10	protein_coding	5.9872	9.6448	6.28332	6.50107	13.7711	7.41541	15.4722	27.9399	7.76807	28.9253	35.6923	21.1964
ENSG00000113272	THG1L	protein_coding	19.037	16.6272	16.9376	23.331	32.2363	27.0548	21.5681	20.1569	17.704	38.9634	33.9183	35.9887
ENSG00000108064	TFAM	protein_coding	89.3721	89.7921	91.8159	113.647	141.808	130.719	100.505	99.3069	95.0492	179.193	151.136	164.473
ENSG00000002587	HS3ST1	protein_coding	0.0290641	0.954433	0.720222	0.334167	2.28221	1.4932	4.46859	4.35325	2.86464	4.86697	4.81899	7.7603
ENSG00000138764	CCNG2	protein_coding	52.2282	42.2211	45.2001	49.1833	22.5109	43.2776	46.3132	43.4797	33.9369	16.7579	20.997	20.9202
ENSG00000204291	COL15A1	protein_coding	1.33695	1.18048	1.73847	0.698713	0.518685	0.911108	0.69741	1.1081	0.825842	0.0829597	0.370691	0.251143
ENSG00000122035	RASL11A	protein_coding	0.261577	2.53678	0.198682	1.94425	3.96794	2.60678	1.26567	1.76768	1.29038	2.21226	2.09176	2.21005
ENSG00000261799	RP11-283I3.6	sense_overlapping	13.5729	11.2523	12.815	10.8756	6.76884	7.23825	9.84123	9.3397	9.16168	4.81166	5.4015	4.52057
ENSG00000224376	AC017104.6	processed_transcript	1.48227	0.4521	1.01825	2.005	0.466816	1.08827	0.15498	0.211067	0.129038	0.0829597	0.0794339	0.0753428
ENSG00000115866	DARS	protein_coding	119.366	123.222	132.67	148.158	190.954	173.313	159.035	165.503	154.303	235.937	229.378	230.75
ENSG00000213370	RANP6	pseudogene	6.42316	8.18803	7.7486	9.50858	16.9351	14.3753	9.94455	11.6614	9.05845	20.0486	17.8461	18.459
ENSG00000071539	TRIP13	protein_coding	21.0424	37.6248	35.2661	21.2652	54.41	43.1005	49.2578	61.0774	51.4861	84.4806	78.0305	82.6761
ENSG00000077514	POLD3	protein_coding	43.3346	58.5721	59.8033	42.7127	74.6906	64.4103	70.1543	73.161	71.4353	109.258	99.3453	114.822
ENSG00000078699	CBFA2T2	protein_coding	52.5479	45.6119	41.7729	43.0468	29.7725	31.8129	39.7265	35.6439	40.4146	20.4081	25.7895	22.0754
ENSG00000075336	TIMM21	protein_coding	19.7636	22.5296	22.6001	27.8878	40.5612	37.2036	22.7304	26.5944	25.6011	44.1069	40.4848	47.4157
ENSG00000151718	WWC2	protein_coding	6.01627	3.39075	3.57628	7.41244	3.13804	3.92283	0.82656	0.817883	0.541959	1.38266	1.05912	0.728313
ENSG00000164109	MAD2L1	protein_coding	54.7858	74.8728	75.4992	52.1909	113.514	92.604	99.7555	116.905	92.8814	157.402	143.405	151.59
ENSG00000151778	SERP2	protein_coding	1.56946	1.30607	1.98682	1.30629	0.233408	1.24012	0.15498	0.131917	0.283883	0.138266	0.238302	0.1758
ENSG00000167720	SRR	protein_coding	19.7055	23.1073	21.2838	28.7991	39.6535	32.2937	25.1326	27.2012	23.6655	45.7661	41.1467	39.5298
ENSG00000138346	DNA2	protein_coding	18.0779	40.3625	36.0111	21.3259	63.098	45.7579	40.2431	54.7454	48.5182	93.2467	92.0903	100.131
ENSG00000107560	RAB11FIP2	protein_coding	48.508	26.1716	42.4186	43.3506	21.0845	30.6993	24.7968	19.1543	25.8592	14.6286	14.9865	15.3448
ENSG00000140988	RPS2	protein_coding	232.396	271.737	194.236	309.834	413.418	371.58	308.204	388.547	390.572	420.605	436.568	480.486
ENSG00000178146	RP1-232L22__B.1	pseudogene	2.00542	5.77683	3.12924	2.88599	9.82908	5.3148	10.022	9.86737	8.36165	13.2459	13.3449	14.4156
ENSG00000080947	CROCCP3	pseudogene	5.75469	4.94798	3.27825	5.13402	1.91913	3.18888	2.97045	2.55918	3.4324	1.24439	1.29742	1.20548
ENSG00000167965	MLST8	protein_coding	24.2104	34.7112	27.2443	38.9153	56.6923	50.9714	30.4277	38.5197	33.6014	59.5374	57.7484	63.0117
ENSG00000204386	NEU1	protein_coding	45.5144	43.1755	41.0527	38.3989	32.4178	34.2172	30.6602	30.7366	24.6204	20.2145	25.6836	17.3791
ENSG00000204789	ZNF204P	pseudogene	9.18425	4.84752	2.111	5.62009	1.8932	0.632714	3.38373	2.00513	1.21296	0.912556	0.317735	0.251143
ENSG00000204745	AC083899.3	pseudogene	20.6646	23.5594	25.8535	27.8574	36.1783	32.8505	30.4277	30.5255	29.5238	51.352	42.3382	44.9043
ENSG00000135093	USP30	protein_coding	17.7	13.0355	16.7886	13.1844	9.5438	13.945	7.95564	8.3899	8.8778	5.75187	6.69892	6.83108
ENSG00000128656	CHN1	protein_coding	0.871923	1.30607	0.769893	1.94425	3.16398	2.3537	1.52397	2.00513	1.34199	4.20329	4.20999	2.2854
ENSG00000213024	NUP62	protein_coding	116.402	159.968	154.475	163.894	243.289	227.777	152.914	193.865	153.632	306.564	289.483	292.33
ENSG00000243960	RP11-552M11.4	sense_overlapping	9.67834	9.69503	10.9275	17.0425	16.2867	17.387	13.3799	13.0597	13.6006	24.4731	20.3086	21.6234
ENSG00000196954	CASP4	protein_coding	143.925	85.899	125.642	106.113	67.1697	84.4546	107.091	91.3655	106.714	54.7257	56.9805	61.7811
ENSG00000196230	TUBB	protein_coding	788.422	1446.79	1431.11	1004.51	1964.1	1670.42	1701.47	2247.6	1894.97	2712.31	2817.81	3087.25
ENSG00000123384	LRP1	protein_coding	6.33597	2.1098	2.55803	6.13653	0.881764	1.51851	1.21401	0.6332	0.387113	0.553064	0.423647	0.276257
ENSG00000183077	AFMID	protein_coding	3.34237	5.47543	4.66903	4.10114	13.4599	9.69318	6.81912	7.57202	7.76807	13.9649	13.9274	15.0686
ENSG00000159496	RGL4	protein_coding	22.1759	18.31	22.4014	15.0071	10.6071	11.6926	27.4056	26.9901	29.8077	7.10688	10.2734	9.29227
ENSG00000198355	PIM3	protein_coding	34.5572	113.552	49.6457	187.529	211.131	192.674	51.6858	69.0188	47.3569	239.311	135.62	126.074
ENSG00000178999	AURKB	protein_coding	36.9695	52.9459	53.5696	29.0726	65.5618	48.0609	69.4569	92.368	74.3	106.437	105.541	103.169
ENSG00000187522	HSPA14	protein_coding	50.5425	59.8028	60.3248	65.3449	87.3465	81.5695	63.4385	71.9737	62.5833	112.355	96.724	108.72
ENSG00000213654	GPSM3	protein_coding	181.796	188.425	161.926	164.441	113.54	125.733	219.4	210.038	195.673	77.3461	102.47	88.9045
ENSG00000123416	TUBA1B	protein_coding	436.252	755.308	728.219	553.32	1074.22	880.358	926.29	1240.36	1038.21	1392.28	1442.28	1481.89
ENSG00000168405	CMAHP	pseudogene	41.0385	36.0675	48.0065	40.4342	55.9661	71.2689	71.1358	58.3863	70.6869	82.1301	75.0385	108.996
ENSG00000255819	KLRC4-KLRK1	protein_coding	120.674	37.3234	150.651	91.258	24.3523	108.574	61.6562	58.0697	95.6428	20.2422	26.8751	31.1668
ENSG00000106554	CHCHD3	protein_coding	36.708	43.5272	45.97	47.2391	67.1956	63.6763	47.5789	58.4918	51.0215	82.7108	77.0244	82.6259
ENSG00000230982	DSTNP1	pseudogene	2.73202	2.43632	2.35935	2.79485	0.829896	1.08827	1.78227	1.45108	2.0646	0.525411	0.767861	0.652971
ENSG00000163491	NEK10	protein_coding	8.89361	1.33118	3.30309	7.13903	0.881764	2.48024	0.69741	0.817883	0.567766	0.331839	0.423647	0.3516
ENSG00000143110	C1orf162	protein_coding	36.2139	14.6932	25.7542	20.0197	9.36226	17.8931	21.4131	7.09712	15.1232	7.13453	4.31591	7.10733
ENSG00000243335	KCTD7	protein_coding	78.2987	78.6403	95.9137	61.183	45.3849	68.9405	73.7963	79.0708	108.443	30.8333	42.5236	45.9089
ENSG00000235423	RP11-282O18.3	antisense	8.77736	9.31828	10.4805	9.50858	14.6269	14.1981	13.1991	14.1151	10.1424	25.8281	22.5063	21.6234
ENSG00000163162	RNF149	protein_coding	69.9573	87.7576	71.898	57.2945	56.1217	52.3887	71.0325	68.5703	74.5838	36.7235	43.3974	46.0847
ENSG00000238243	OR2W3	protein_coding	1.1335	0.728383	1.7633	0.729092	0.155605	1.21481	0.18081	0.263833	0.20646	0.0276532	0.105912	0.150686
ENSG00000164742	ADCY1	protein_coding	0.203449	3.014	1.19209	0.182273	22.3294	7.94689	11.5977	22.3994	16.1039	27.432	58.0661	50.1029
ENSG00000133069	TMCC2	protein_coding	0.784731	3.03912	1.19209	5.8935	12.8115	9.13639	3.69369	3.29792	1.62588	17.6428	7.70508	5.62559
ENSG00000064787	BCAS1	protein_coding	2.9936	0.67815	2.13583	1.64046	0.440882	1.34135	0.33579	0.501283	0.361306	0.193573	0.185346	0.301371
ENSG00000224470	ATXN1L	protein_coding	111.315	91.4749	109.25	90.9846	63.7982	77.7226	83.7409	80.047	99.6946	50.5777	59.0194	57.0596
ENSG00000146410	MTFR2	protein_coding	14.7936	22.1027	21.2341	13.9439	29.5391	23.79	32.1067	35.9869	31.511	46.9275	40.5907	47.1395
ENSG00000006062	MAP3K14	processed_transcript	33.104	49.2789	36.9797	59.664	73.7829	63.9547	51.2984	57.0671	49.4989	77.1248	73.5293	77.1008
ENSG00000234825	XRCC6P2	pseudogene	33.1331	35.9419	40.5063	43.1076	58.1705	52.9202	44.5826	54.0331	48.5956	70.5987	68.6044	71.9272
ENSG00000226666	HSPA9P1	pseudogene	17.5838	16.803	19.0486	24.9107	30.8618	25.6629	19.7341	19.8403	20.0783	40.0695	33.1504	33.7284
ENSG00000239900	ADSL	protein_coding	69.8701	92.2033	78.9016	106.113	135.714	121.506	109.003	126.033	101.811	166.86	147.535	142.8
ENSG00000126249	PDCD2L	protein_coding	6.51036	7.03266	4.94221	11.7262	15.2493	12.958	6.32835	6.70137	5.90993	18.8595	13.4508	13.5115
ENSG00000115956	PLEK	protein_coding	173.716	94.6396	304.877	92.3517	51.5832	174.604	35.852	68.2273	150.458	9.0426	27.2458	44.1509
ENSG00000136888	ATP6V1G1	protein_coding	130.847	119.43	103.24	111.278	88.5914	81.5695	118.017	114.926	94.1718	62.9387	67.254	57.6372
ENSG00000178966	RMI1	protein_coding	34.5863	46.717	47.8327	31.6851	50.494	53.477	50.4977	57.4101	53.8604	91.781	78.057	96.5643
ENSG00000196189	SEMA4A	protein_coding	8.51578	11.8802	11.3497	12.5465	15.3271	22.6512	17.771	15.5398	11.9489	38.6592	34.7391	18.0823
ENSG00000213091	PHBP1	pseudogene	1.22069	1.33118	1.39077	2.61258	3.39739	3.36604	1.83393	2.03152	1.90976	4.2586	3.1244	3.81737
ENSG00000204220	PFDN6	protein_coding	32.5518	38.102	35.5392	50.2466	62.32	55.2739	40.8114	46.3819	40.2598	72.3408	63.3617	65.3724
ENSG00000185650	ZFP36L1	protein_coding	310.172	209.825	290.423	323.474	184.211	261.412	108.15	123.975	109.14	132.957	133.237	102.29
ENSG00000110066	SUV420H1	protein_coding	73.009	63.5703	67.7754	73.2434	56.0698	57.9566	50.8851	45.8015	47.0988	35.5344	39.8228	29.6348
ENSG00000127946	HIP1	protein_coding	34.8478	26.5985	47.3608	22.9056	20.1768	28.3962	6.76746	13.7193	18.5556	6.80269	17.2636	8.96579
ENSG00000232907	RP5-977B1.7	antisense	3.95272	4.01867	3.00506	3.37205	2.36002	2.53086	2.11806	1.84683	1.52265	1.2997	1.35038	1.00457
ENSG00000131389	SLC6A6	protein_coding	161.306	221.579	131.875	122.822	131.953	97.9188	107.84	103.924	95.2041	85.2549	85.9474	70.6966
ENSG00000151725	MLF1IP	protein_coding	53.6233	81.8552	90.45	51.2187	115.77	111.408	95.1061	118.91	113.398	176.206	158.974	208.825
ENSG00000273356	RP11-804H8.6	lincRNA	1.65665	1.53212	1.3411	1.24553	0.803962	1.01234	1.13652	0.844267	0.825842	0.331839	0.397169	0.3516
ENSG00000186298	PPP1CC	protein_coding	207.663	248.63	210.181	260.013	372.545	292.643	307.713	311.191	275.547	455.006	430.24	378.221
ENSG00000154035	C17orf103	protein_coding	13.8636	15.7481	11.3745	15.4325	7.96181	12.7555	9.89289	10.8699	9.75526	3.37369	5.66628	5.52514
ENSG00000215349	MRPL3P1	pseudogene	4.15617	5.19915	5.41408	7.86812	11.5407	9.4654	6.01839	6.38477	5.88412	13.08	11.4914	11.9042
ENSG00000219481	NBPF1	protein_coding	25.2858	16.9035	26.8469	21.5386	9.80315	17.5135	11.7785	10.1312	15.82	6.88565	6.19584	9.74433
ENSG00000214810	CYCSP55	pseudogene	0.697538	0.653033	0.695387	1.39743	1.73759	1.31604	1.26567	1.18725	0.903264	3.06951	2.11824	1.83334
ENSG00000112578	BYSL	protein_coding	27.7562	28.2562	37.0294	48.2416	58.0927	54.1097	31.7451	37.7018	32.4143	70.6263	55.8685	59.2445
ENSG00000071564	TCF3	protein_coding	55.0474	84.0906	60.4242	96.1794	111.128	108.194	78.9107	91.7876	89.3458	127.62	110.122	140.338
ENSG00000074071	MRPS34	protein_coding	39.0912	56.6632	43.412	53.5883	81.1483	83.2904	54.6046	65.2724	51.5119	96.1226	87.2184	95.9867
ENSG00000213104	NPM1P46	pseudogene	1.59853	2.00933	1.53979	2.97713	4.43476	3.64443	2.47968	2.32173	2.65818	5.50299	4.39534	4.77171
ENSG00000178409	BEND3	protein_coding	7.41134	9.16758	8.69234	11.9389	16.0792	15.1345	6.48333	9.07587	7.48419	21.5972	18.1374	19.6142
ENSG00000100749	VRK1	protein_coding	46.2991	59.0242	57.8165	51.5529	89.525	75.9763	74.5196	77.4615	69.7578	115.701	100.325	107.439
ENSG00000183474	GTF2H2C	protein_coding	32.2611	32.7772	38.7181	46.6315	54.9287	62.6893	35.5421	38.2558	48.7247	75.6316	57.2718	81.7971
ENSG00000154358	OBSCN	protein_coding	44.9331	42.9495	16.9128	45.0214	18.1799	12.9833	36.8336	21.0539	22.7881	12.0292	8.84364	8.31282
ENSG00000172638	EFEMP2	protein_coding	2.70296	3.24005	3.07957	3.22016	1.8154	2.48024	1.11069	1.34555	2.27106	0.636024	1.13855	0.703199
ENSG00000071655	MBD3	protein_coding	50.9203	83.312	60.7718	85.3342	113.385	115.761	64.6783	76.9866	69.5514	132.818	111.552	142.322
ENSG00000172508	CARNS1	protein_coding	4.38868	4.49588	4.17232	6.65297	2.67123	4.04937	1.23984	1.82045	1.85814	1.13378	1.37685	1.33106
ENSG00000257108	NHLRC4	protein_coding	2.6739	3.18982	1.66396	2.67334	0.881764	1.87283	2.50551	1.92598	1.62588	0.442452	0.820816	0.401828
ENSG00000214222	TUBBP2	pseudogene	13.6601	26.0962	24.115	20.5665	34.4666	31.8888	31.4609	38.9154	31.382	50.3012	51.2084	57.1349
ENSG00000204899	MZT1	protein_coding	43.1892	43.5774	46.6406	44.7177	67.6884	56.7671	58.1433	70.4435	57.7831	92.3065	77.1038	83.6807
ENSG00000137752	CASP1	protein_coding	86.3785	50.4845	76.9644	53.4364	35.8411	47.7066	76.6635	52.9513	69.5514	31.4417	32.1707	33.9042
ENSG00000211807	TRAV26-1	TR_V_gene	1.62759	1.0549	0.918904	4.13152	1.29671	1.61975	7.07742	7.2818	4.00017	4.83931	5.48094	3.99317
ENSG00000240471	PHBP8	pseudogene	1.4532	1.58235	1.81297	2.91637	4.14948	3.46727	2.27304	2.2162	2.19364	4.7287	4.23647	4.57079
ENSG00000085231	TAF9	protein_coding	76.0898	71.055	76.8154	97.3338	117.897	105.992	95.9068	100.046	96.288	146.451	124.049	129.665
ENSG00000094804	CDC6	protein_coding	41.9976	76.2291	79.4231	45.1733	119.375	104.347	88.8036	117.459	95.7718	176.206	158.788	195.288
ENSG00000245849	RAD51-AS1	processed_transcript	5.20247	3.7675	4.09782	4.86062	1.971	2.60678	2.8413	1.87322	5.78089	0.470105	0.953206	1.25571
ENSG00000159640	ACE	protein_coding	0.290641	2.51167	1.24176	0.303788	0.18154	0.303703	0.5166	1.08172	0.800034	0.0276532	0.026478	0.1758
ENSG00000269918	AF131215.9	sense_intronic	3.69114	3.59168	4.07298	2.70372	1.60792	2.91048	1.83393	2.42727	2.32268	0.691331	1.45629	1.25571
ENSG00000174233	ADCY6	protein_coding	5.2606	1.60747	3.72529	5.49857	0.959567	2.0753	0.43911	0.87065	0.20646	0.193573	0.767861	0.125571
ENSG00000149792	MRPL49	protein_coding	69.6666	72.4867	65.2919	84.119	96.3457	96.9318	86.4272	80.4428	82.1454	131.27	106.918	125.697
ENSG00000144824	PHLDB2	protein_coding	6.21972	3.96843	12.2686	3.91887	1.55605	5.21356	2.91879	4.749	5.08409	0.884903	1.72107	1.35617
ENSG00000010310	GIPR	protein_coding	8.51578	3.26517	6.45716	9.02252	1.99694	5.46665	2.60883	1.53023	3.56144	0.359492	1.03264	1.38128
[truncated: 15,384 more rows]
