# Supplementary material for: Schlafen 12 restricts HIV-1 latency reversal by a codon-usage dependent post-transcriptional block in CD4+ T cells
Source: Commun Biol. 2023 May 10;6:487. doi: 10.1038/s42003-023-04841-y (PMC10172343; doi:10.1038/s42003-023-04841-y)
Supplement: Supplementary file 11 — Supplementary Data 8 [file 42003_2023_4841_MOESM11_ESM.xlsx]

## Sheet: Primer_list
Antibodies used for Western blots and flow cytometory: mAb, monoclonal antibody; pAb, polycolonal antibody
Target	Source	Identifier	Usage	Concentration/Dilution
anti-CD4 mAb, FITC labelled	BioLegend	300506	Flow cytometory, related to Fig. 1b	1:10 dilution
anti-CD45RO mAb, ECD-labelled	Beckman Coulter	IM2712U	Flow cytometory, related to Fig. 1b	1:50 dilution
anti-CD27 mAb, Alexa Fluor 700 labelled	BioLegend	302814	Flow cytometory, related to Fig. 1b	1:200 dilution
anti-CD8 mAb, PE labelled	BioLegend	344706	Flow cytometory, related to Fig. 1b	1:167 dilution
anti-mCherry mAb	ThermoFisher Scientific	PA5-34974	Western blot	0.22ug/mL
anti-GAPDH mAb	Merck	MAB374	Western blot	0.5ug/mL
anti-EGFP mAb (B-2)	Santa Cruz	sc9996	Western blot	0.2ug/mL
anti-HIV-1 Nef mAb	NIH AIDS Reagent Program	1124	Western blot	1ug/mL
anti-HIV-1 p24 mAb	NIH AIDS Reagent Program	1238	Western blot	0.85ug/mL
ECL anti-mouse IgG pAb	GE Healthcare	NA931	Western blot	1:10,000 dilution
ECL anti-rabbit IgG pAb	GE Healthcare	NA934	Western blot	1:10,000 dilution
Goat anti-Human IgG pAb	Jackson ImmunoResearch	109-035-003	Western blot	1:10,000 dilution
