# Supplementary material for: Schlafen 12 restricts HIV-1 latency reversal by a codon-usage dependent post-transcriptional block in CD4+ T cells
Source: Commun Biol. 2023 May 10;6:487. doi: 10.1038/s42003-023-04841-y (PMC10172343; doi:10.1038/s42003-023-04841-y)
Supplement: Supplementary file 12 — Supplementary Data 9 [file 42003_2023_4841_MOESM12_ESM.xlsx]

## Sheet: Sheet1
GO term	Immune effector process	Leukocyte activation	Immune system process	Cell activation	Immune response
-log(pvalue)	19.6216	23.5674	23.9453	24.5507	24.6949
