# Supplementary material for: Schlafen 12 restricts HIV-1 latency reversal by a codon-usage dependent post-transcriptional block in CD4+ T cells
Source: Commun Biol. 2023 May 10;6:487. doi: 10.1038/s42003-023-04841-y (PMC10172343; doi:10.1038/s42003-023-04841-y)
Supplement: Supplementary file 13 — Supplementary Data 10 [file 42003_2023_4841_MOESM13_ESM.xlsx]

## Sheet: Fig.2a
	SLFN5		SLFN11		SLFN12		SLFN13
HEK293T	3.99874e-06	5.6214e-06	1.5816e-07	1.4397e-07	8.3715e-11	2.5842e-10	1.2344e-10	3.0703e-09
Jurkat	0.000234998	0.00019575	0.00019082	0.00025166	1.8721e-06	2.2346e-06	1.6616e-08	1.3523e-08
A3.01	1.16887e-05	8.935e-06	2.0729e-05	2.7934e-05	6.1896e-07	7.2319e-07	4.8657e-07	3.793e-07
ACH2	1.36023e-05	1.6469e-05	3.6004e-05	4.128e-05	4.3676e-06	3.9844e-06	9.9106e-07	1.3398e-06
HSP CD4+T	2.68965e-05		2.60281e-05		3.99932e-06		2.13247e-05
TCR CD4+T	7.85073e-05		1.11443e-05		1.67434e-06		1.29312e-05

## Sheet: Fig. 2c
	SLFN12 RNA level			SLFN11 RNA level
	shSc	shSLFN12#1	shSLFN12#2	shSc	shSLFN11
Rep1	0.982806	0.528701	0.496449	0.947949	0.381714
Rep2	1.02215	0.287811	0.228286	1.11673	0.284318
Rep3	1.18618	0.305332	0.446493	1.18591	0.354386
Rep4	0.80887	0.3034	0.33368	0.749414	0.297352

## Sheet: Fig. 2d
			shSLFN12
shRNA	shSc	shSLFN11	#1	#2
Rep1	73.1005	817.313	477.968	625
Rep2	75.825	209.631	1797.2	518.804
Rep3	75.825	274.128	1051.01	678.419

## Sheet: Fig. 2e
			shSLFN12
	shSc	shSLFN11	#1	#2
Rep1	1	6.15597	10.8175	8.27732
Rep2	1	2.96034	8.2977	8.35324
Rep3	1	3.751	8.89062	19.0341
