# Supplementary material for: Schlafen 12 restricts HIV-1 latency reversal by a codon-usage dependent post-transcriptional block in CD4+ T cells
Source: Commun Biol. 2023 May 10;6:487. doi: 10.1038/s42003-023-04841-y (PMC10172343; doi:10.1038/s42003-023-04841-y)
Supplement: Supplementary file 14 — Supplementary Data 11 [file 42003_2023_4841_MOESM14_ESM.xlsx]

## Sheet: Fig.3c
Reps	MOCK	SLFN11	SLFN12
Rep1_SLFN12	0.640296		0.0751281
Rep2_SLFN12	0.928002		0.0981787
Rep3_SLFN12	1.4317		0.285999
Rep1_SLFN11	1.50138	0.0925414
Rep2_SLFN11	1.03591	0
Rep3_SLFN11	0.462707	0.0925414

## Sheet: Fig. 3d
SLFN12 plasmid amount	0	0.2	0.4	0.8	1.6	ug
Rep1	0.640296	0.49004	0.128059	0.0751281	0.285999
Rep2	0.928002	0.49004	0.128059	0.0981787	0.0571998
Rep3	1.4317	0.640296	0.374787	0.285999	0.0751281

## Sheet: Fig. 3e
	MOCK	SLFN11	SLFN12
Rep1	1	0.885254	1.68236
Rep2	1	0.711114	1.43221
Rep3	1	0.705124	1.54963
Rep4	1	0.351096	0.823248

## Sheet: Fig.3f
	MOCK	SLFN11	SLFN12
Rep1	1	0.730514	1.45921
Rep2	1	0.704716	1.25685
Rep3	1	0.850855	1.49413
Rep4	1	0.309158	0.664948
