# Supplementary material for: Schlafen 12 restricts HIV-1 latency reversal by a codon-usage dependent post-transcriptional block in CD4+ T cells
Source: Commun Biol. 2023 May 10;6:487. doi: 10.1038/s42003-023-04841-y (PMC10172343; doi:10.1038/s42003-023-04841-y)
Supplement: Supplementary file 15 — Supplementary Data 12 [file 42003_2023_4841_MOESM15_ESM.xlsx]

## Sheet: Fig.4c
	MOCK	SLFN11	SLFN12
Rep1	1.70898	1.80566	1.71245
Rep2	1.75123	1.67354	2.12792
Rep3	2.11345	2.58083	2.15011

## Sheet: Fig.4d
	MOCK		SLFN11		SLFN12
	Rep1	Rep2	Rep1	Rep2	Rep1	Rep2
1-7	1.09427	0.944847	2.0294	0.0852752	2.25568	0.604235
8-12	26.9531	33.3766	21.8882	2.56882	25.805	35.2075
13-17	45.6096	27.848	26.9958	29.8901	53.476	21.8424
18-23	20.3983	23.0975	43.4049	48.7734	13.4727	39.764
24-29	5.94475	14.7331	5.68162	18.6824	4.99062	2.58187

## Sheet: Fig.4e
	MOCK		SLFN11		SLFN12
	Rep1	Rep2	Rep1	Rep2	Rep1	Rep2
1-7	6.57965	4.04557	18.2568	5.86548	3.62796	2.1176
8-12	1.84083	2.03707	3.07771	0.913924	1.02934	2.93864
13-17	5.56255	5.96433	10.3588	1.70201	3.20263	5.09082
18-23	79.1066	80.5466	23.6215	48.2968	46.0317	34.8565
24-29	6.9104	7.40646	44.6852	43.2218	46.1084	54.9965
