# Supplementary material for: Schlafen 12 restricts HIV-1 latency reversal by a codon-usage dependent post-transcriptional block in CD4+ T cells
Source: Commun Biol. 2023 May 10;6:487. doi: 10.1038/s42003-023-04841-y (PMC10172343; doi:10.1038/s42003-023-04841-y)
Supplement: Supplementary file 16 — Supplementary Data 13 [file 42003_2023_4841_MOESM16_ESM.xlsx]

## Sheet: Fig. 5a
gene	refseq	CAI
eGFP	-	0.959437
HIV CG	-	0.721637
HIV Gag PP	-	0.689311
HIV Gag PP opt	-	0.990896
HIV Pol PP	-	0.668504
HIV Nef	-	0.7324188
HIV envelope PP	-	0.687347
GNG13	NM_016541	0.942213
KRTAP4-4	NM_032524	0.939232
RPL41	NM_021104	0.937895
RPL41	NM_001035267	0.937895
KRTAP4-12	NM_031854	0.936194
KRTAP4-12	NM_031854	0.936194
	NM_001282170	0.930475
	NM_001282171	0.930475
	NM_001083539	0.930475
KRTAP4-2	NM_033062	0.929371
KRTAP9-4	NM_033191	0.92847
KRTAP4-11	NM_033059	0.927666
	NM_001322457	0.927666
KRTAP4-8	NM_031960	0.925841
KRTAP4-8	NM_031960	0.925178
KRTAP4-5	NM_033188	0.924833
ANAPC11	NM_001289414	0.924212
	NM_001002245	0.924212
	NM_001002246	0.924212
ANAPC11	NM_001002247	0.924212
	NM_001002248	0.924212
ANAPC11	NM_001289415	0.924212
ANAPC11	NM_001289417	0.924212
ANAPC11	NM_016476	0.924212
ANAPC11	NM_001002249	0.924212
ANAPC11	NM_001289416	0.924212
MT1A	NM_005946	0.923451
KRTAP9-2	NM_031961	0.922503
KRTAP9-4	NM_033191	0.922123
KRTAP9-4	NM_033191	0.922123
	NM_001318227	0.920437
	NM_001318227	0.920437
	NM_001318227	0.920437
LIMD2	NM_030576	0.919896
KRTAP9-6	NM_001277331	0.919357
KRTAP9-6	NM_001277331	0.919357
KRTAP4-11	NM_033059	0.918862
KRTAP4-11	NM_033059	0.918837
MT1B	NM_005947	0.918488
KRTAP9-9	NM_030975	0.918223
KRTAP9-9	NM_030975	0.918223
KRTAP9-9	NM_030975	0.918223
MT1H	NM_005951	0.918187
KRTAP9-7	NM_001277332	0.917825
KRTAP9-2	NM_031961	0.917053
KRTAP9-6	NM_001277331	0.91648
MT1HL1	NM_001276687	0.916278
KRTAP9-3	NM_031962	0.916107
CRIP1	NM_001311	0.915589
KRTAP9-3	NM_031962	0.915274
FAM195B	NM_001288799	0.915098
KRTAP2-1	NM_001123387	0.915071
KRTAP2-1	NM_001123387	0.915071
KRTAP4-3	NM_033187	0.914732
KRTAP19-2	NM_181608	0.914383
HPCAL1	NM_002149	0.91408
HPCAL1	NM_134421	0.91408
HPCAL1	NM_001258357	0.91408
HPCAL1	NM_001258358	0.91408
HPCAL1	NM_001258359	0.91408
KRTAP9-7	NM_001277332	0.913994
KRTAP9-8	NM_031963	0.913741
KRTAP9-7	NM_001277332	0.913477
KRTAP9-7	NM_001277332	0.913477
KRTAP9-7	NM_001277332	0.913458
KRTAP2-2	NM_033032	0.911947
KRTAP2-2	NM_033032	0.911947
KRTAP9-8	NM_031963	0.911225
KRTAP9-1	NM_001190460	0.910871
KRTAP1-3	NM_030966	0.910258
KRTAP1-3	NM_030966	0.910258
KRTAP5-6	NM_001012416	0.910066
KRTAP5-6	NM_001012416	0.910066
KRTAP9-2	NM_031961	0.909963
KRTAP5-6	NM_001012416	0.909701
KRTAP6-3	NM_181605	0.909486
LCE1E	NM_178353	0.90778
KRTAP5-8	NM_021046	0.907654
	NM_001199828	0.907446
SPRR1A	NM_005987	0.907446
KRTAP4-9	NM_001146041	0.907022
KRTAP2-4	NM_033184	0.907014
KRTAP2-4	NM_033184	0.907014
KRTAP6-1	NM_181602	0.906721
KRTAP9-8	NM_031963	0.906474
KRTAP2-3	NM_001165252	0.906094
KRTAP2-3	NM_001165252	0.906094
SPRR1B	NM_003125	0.905402
KRTAP1-1	NM_030967	0.905338
KRTAP1-1	NM_030967	0.905338
KRTAP1-4	NM_001257305	0.905021
KRTAP1-4	NM_001257305	0.905021
KRTAP4-7	NM_033061	0.904246
MT1G	NM_005950	0.904026
KRT33B	NM_002279	0.903922
KRT33B	NM_002279	0.903922
KRTAP5-11	NM_001005405	0.903013
LIMS2	NM_001256542	0.902962
MT2A	NM_005953	0.902444
KRTAP5-7	NM_001012503	0.902295
KRTAP4-6	NM_030976	0.901077
KRTAP4-9	NM_001146041	0.899971
KRT31	NM_002277	0.899706
KRT31	NM_002277	0.899706
SFN	NM_006142	0.89916
PRM1	NM_002761	0.899087
KRTAP5-2	NM_001004325	0.898214
KRTAP5-2	NM_001004325	0.898214
KRTAP5-2	NM_001004325	0.898214
KRTAP12-1	NM_181686	0.898167
CALML3	NM_005185	0.897909
HPCAL4	NM_001282396	0.897472
HPCAL4	NM_016257	0.897472
MT1G	NM_001301267	0.897239
	NM_001093767	0.896666
FAM195B	NM_207368	0.896666
SPRR2G	NM_001014291	0.896255
LCE3B	NM_178433	0.896224
ALDH3B2	NM_000695	0.896115
ALDH3B2	NM_001031615	0.896115
LCE1A	NM_178348	0.895776
FTHL17	NM_031894	0.895406
KRTAP4-7	NM_033061	0.89532
TNNC1	NM_003280	0.895151
PLEKHJ1	NM_018049	0.895129
KRTAP5-3	NM_001012708	0.895078
KRTAP5-3	NM_001012708	0.895078
KRTAP5-3	NM_001012708	0.895078
LIMS2	NM_001161404	0.895035
LCE1C	NM_178351	0.893842
	NM_001243537	0.893697
MT4	NM_032935	0.893672
HPCAL4	NM_001282397	0.893611
RNF166	NM_001171816	0.893542
POLR2L	NM_021128	0.893456
KRT33A	NM_004138	0.893396
KRT33A	NM_004138	0.893396
KRTAP12-2	NM_181684	0.892889
KRTAP5-10	NM_001012710	0.892886
MT1X	NM_005952	0.892683
SPRR2D	NM_006945	0.892658
	NM_001318895	0.892607
	NM_001318896	0.892607
	NM_001318894	0.892607
	NM_001039492	0.892607
FHL2	NM_001450	0.892607
FHL2	NM_201555	0.892607
FHL2	NM_201557	0.892607
CTRB1	NM_001906	0.89217
LIMS2	NM_001161403	0.892161
CAMK2N1	NM_018584	0.891994
ALDH3B1	NM_001290059	0.891719
CRIP2	NM_001270841	0.891474
MED22	NM_181491	0.891346
ACTB	NM_001101	0.890907
LCE1B	NM_178349	0.890752
KRTAP5-5	NM_001001480	0.890657
KRTAP5-5	NM_001001480	0.890657
NTNG2	NM_032536	0.890577
KRTAP12-3	NM_198697	0.890493
MYL9	NM_006097	0.890238
KRTAP21-1	NM_181619	0.89015
NDUFB7	NM_004146	0.890122
SPARC	NM_003118	0.890118
RSPO4	NM_001040007	0.889937
MYL9	NM_181526	0.889912
	NM_001309443	0.889765
SPRR2F	NM_001014450	0.889564
CTRB2	NM_001025200	0.889464
KRTAP5-4	NM_001012709	0.889448
	NM_001347674	0.889448
KRTAP5-4	NM_001012709	0.889448
	NM_001347674	0.889448
LCE1D	NM_178352	0.889305
KRT34	NM_021013	0.889255
LCE1F	NM_178354	0.888936
LCE2A	NM_178428	0.888781
KRTAP5-5	NM_001001480	0.888768
KRTAP5-9	NM_005553	0.888287
KRTAP1-5	NM_031957	0.888199
KRTAP1-5	NM_031957	0.888199
GFOD1	NM_001242630	0.887679
GFOD1	NM_001242628	0.887679
RPS15	NM_001018	0.887556
	NM_001347737	0.886938
	NM_001347866	0.886651
	NM_001347674	0.88653
MT1E	NM_175617	0.886508
TMCC2	NM_001242925	0.886506
KRTAP19-5	NM_181611	0.886412
PRMT1	NM_001207042	0.886316
KRT34	NM_021013	0.886256
RCVRN	NM_002903	0.886247
KRT34	NM_021013	0.88597
ARL2	NM_001199745	0.885883
SUMO3	NM_006936	0.885373
	NM_001276331	0.885361
LCE3D	NM_032563	0.885297
	NM_001317172	0.885286
UBE2L6	NM_198183	0.885086
ARC	NM_015193	0.884919
ZCCHC24	NM_153367	0.884666
GUCD1	NM_001284255	0.884531
SPRR2E	NM_001024209	0.884409
KRTAP10-10	NM_181688	0.88434
	NM_001318514	0.884275
LGALS1	NM_002305	0.884168
LIMS2	NM_001136037	0.884017
	NM_001320198	0.883695
	NM_001301227	0.883654
	NM_001305564	0.883604
	NM_001305563	0.883604
	NM_001318898	0.883596
	NM_001318897	0.883596
GUCD1	NM_031444	0.883566
TEF	NM_001145398	0.883526
LCE4A	NM_178356	0.883467
RPL28	NM_000991	0.883428
G6PD	NM_001042351	0.883229
FAM78A	NM_033387	0.883011
KRTAP9-7	NM_001277332	0.883003
SPRR2B	NM_001017418	0.883002
ZFYVE28	NM_001172660	0.8829
AKAP17A	NM_005088	0.882815
AKAP17A	NM_005088	0.882815
ZBED1	NM_001171135	0.882811
	NM_001171136	0.882811
ZBED1	NM_004729	0.882811
ZBED1	NM_001171135	0.882811
	NM_001171136	0.882811
ZBED1	NM_004729	0.882811
LCE5A	NM_178438	0.882667
	NM_001308394	0.88249
MT3	NM_005954	0.882449
FAM107A	NM_007177	0.882345
FAM107A	NM_001076778	0.882345
	NM_001284254	0.882342
CDC37	NM_007065	0.882304
TPM2	NM_213674	0.882147
MRPL23	NM_021134	0.882094
TNNC2	NM_003279	0.881992
MRPL23	NM_021134	0.881501
	NM_001318899	0.881319
LCE3E	NM_178435	0.881273
FHL1	NM_001167819	0.881129
FHL1	NM_001159700	0.881129
FHL1	NM_001159704	0.881129
FHL1	NM_001449	0.881129
KRTAP6-2	NM_181604	0.881051
GALNT9	NM_021808	0.880904
CD74	NM_001025158	0.880557
LRRC3	NM_030891	0.88054
KRTAP12-4	NM_198698	0.880536
KRTAP10-8	NM_198695	0.880482
ACTG1	NM_001614	0.880441
ACTG1	NM_001199954	0.880441
GNA11	NM_002067	0.880435
FHL1	NM_001159699	0.880292
PRM3	NM_021247	0.880242
KCNIP3	NM_001034914	0.880222
SMIM1	NM_001288583	0.880092
	NM_001163724	0.880092
GPR68	NM_003485	0.880046
GPR68	NM_001177676	0.880046
	NM_001348437	0.880046
GUCD1	NM_001284256	0.879968
TESC	NM_001168325	0.879942
STUB1	NM_001293197	0.879778
KRT17	NM_000422	0.87966
TUBB2A	NM_001069	0.87948
TMCC2	NM_001297613	0.879432
ARL2	NM_001667	0.879272
SPRR2A	NM_005988	0.879268
ZSCAN10	NM_001282415	0.879198
CAMK2N2	NM_033259	0.878996
MT1F	NM_005949	0.878851
GNA15	NM_002068	0.878811
NUDT1	NM_198948	0.878792
NUDT1	NM_198950	0.878792
NUDT1	NM_198953	0.878792
	NM_002452	0.878792
TNFAIP8L1	NM_152362	0.878691
TNFAIP8L1	NM_001167942	0.878691
C11orf96	NM_001145033	0.878688
FAM107A	NM_001282714	0.878672
	NM_001310315	0.878648
LRCOL1	NM_001195520	0.878643
GRAP	NM_006613	0.878618
RAB11B	NM_004218	0.878611
PLA2G2E	NM_014589	0.878421
NME2	NM_001198682	0.878373
GUCD1	NM_001284257	0.878323
	NM_001303461	0.878255
	NM_001303462	0.878255
KRT81	NM_002281	0.878134
DLK1	NM_003836	0.878049
SMIM4	NM_001124767	0.877921
TIMM13	NM_012458	0.877876
AIPL1	NM_001285403	0.877875
HSPA1A	NM_005345	0.877755
HSPA1A	NM_005345	0.877755
HSPA1A	NM_005345	0.877755
IL17B	NM_014443	0.877644
RAC2	NM_002872	0.877627
LIMS2	NM_017980	0.877547
PRMT1	NM_198318	0.87749
CD81	NM_001297649	0.877437
GDAP1L1	NM_001256740	0.877089
FAM50B	NM_012135	0.876889
KRTAP7-1	NM_181606	0.876796
KRTAP19-3	NM_181609	0.876789
HSPA1B	NM_005346	0.876778
KRT14	NM_000526	0.876646
	NM_001302959	0.876559
PGA3	NM_001079807	0.876546
HSPA1B	NM_005346	0.876458
HSPA1B	NM_005346	0.876357
GRAPL	NM_001129778	0.876354
HLA-DOA	NM_002119	0.876245
	NM_001317987	0.876242
KRTAP10-5	NM_198694	0.876231
RAPSN	NM_005055	0.876217
FHL1	NM_001159701	0.87609
PACSIN1	NM_020804	0.876088
PACSIN1	NM_001199583	0.876088
KRTAP3-3	NM_033185	0.876066
KRTAP3-3	NM_033185	0.876066
KRTAP5-4	NM_001012709	0.876035
RHOH	NM_001278369	0.875943
RHOH	NM_001278368	0.875943
RHOH	NM_004310	0.875943
	NM_001278364	0.875943
	NM_001278363	0.875943
RHOH	NM_001278362	0.875943
RHOH	NM_001278361	0.875943
RHOH	NM_001278359	0.875943
RHOH	NM_001278360	0.875943
RHOH	NM_001278367	0.875943
RHOH	NM_001278366	0.875943
	NM_001278365	0.875943
HSPA1A	NM_005345	0.875937
PLA2G2D	NM_012400	0.875917
PHYHIP	NM_001099335	0.875812
PHYHIP	NM_014759	0.875812
YPEL3	NM_001145524	0.875799
MT1M	NM_176870	0.875675
	NM_001130442	0.875643
HRAS	NM_005343	0.875643
	NM_001130442	0.875643
HRAS	NM_005343	0.875643
HSPA1A	NM_005345	0.875617
KRTAP10-6	NM_198688	0.875507
HSPA1B	NM_005346	0.875368
ACTA1	NM_001100	0.875291
SPATC1L	NM_032261	0.875126
SPATC1L	NM_032261	0.875126
SRM	NM_003132	0.875101
RSPO4	NM_001029871	0.87508
G6PD	NM_000402	0.875023
HSPA1B	NM_005346	0.874948
	NM_001322033	0.874893
BORCS8	NM_001145783	0.874813
TPM2	NM_003289	0.87481
PGA4	NM_001079808	0.8748
KRTAP10-11	NM_198692	0.874795
TNP2	NM_005425	0.874754
FIBIN	NM_203371	0.874753
FABP6	NM_001445	0.87475
RASD2	NM_014310	0.874738
MLLT1	NM_005934	0.874633
	NM_001256299	0.874529
CRHR1	NM_001303018	0.874529
MT1F	NM_001301272	0.874383
KRTAP22-1	NM_181620	0.874324
KRTAP19-7	NM_181614	0.874293
MINOS1-NBL1	NM_001204089	0.874282
	NM_001278164	0.874282
NBL1	NM_001278166	0.874282
NBL1	NM_001278165	0.874282
NBL1	NM_005380	0.874282
NBL1	NM_001204085	0.874282
NBL1	NM_001204084	0.874282
TMCC2	NM_001297611	0.874278
PGA5	NM_014224	0.874273
ACTN4	NM_004924	0.874264
KRTAP21-2	NM_181617	0.874212
CRYAA	NM_000394	0.874134
	NM_001314050	0.874134
BSG	NM_198590	0.874119
AOC3	NM_001277732	0.87401
SLURP1	NM_020427	0.873994
	NM_001234	0.873916
CAV3	NM_033337	0.873916
	NM_001256299	0.873822
CRHR1	NM_001303018	0.873822
	NM_001256299	0.873822
CRHR1	NM_001303018	0.873822
HRAS	NM_176795	0.873707
HRAS	NM_176795	0.873707
NUDT1	NM_198952	0.8737
	NM_198949	0.8737
NUDT1	NM_198954	0.8737
HIST1H2BL	NM_003519	0.873677
SEPT9	NM_001113494	0.873635
SEPT9	NM_001113492	0.873635
HLA-DOA	NM_002119	0.873538
HLA-DOA	NM_002119	0.873538
HLA-DOA	NM_002119	0.873538
	NM_001314050	0.873515
CRYAA	NM_000394	0.873515
BTG2	NM_006763	0.873482
FGF1	NM_033137	0.873407
TPM2	NM_001301226	0.87336
	NM_001313990	0.873358
LZTS1	NM_021020	0.873293
FUT6	NM_000150	0.873197
FUT6	NM_001040701	0.873197
FBXO31	NM_001282683	0.87319
OLFML2A	NM_001282715	0.873128
MYH7	NM_000257	0.873091
DNAL4	NM_005740	0.873053
IGFBP5	NM_000599	0.872976
	NM_033136	0.872489
RNF166	NM_001171815	0.872474
MAP2K3	NM_002756	0.87243
	NM_001316332	0.87243
LSM4	NM_001252129	0.872418
RNF222	NM_001146684	0.872346
UQCR11	NM_006830	0.872321
UBTD1	NM_024954	0.872296
KRTAP10-4	NM_198687	0.872105
MYOG	NM_002479	0.872091
TMCC2	NM_014858	0.87197
MYH9	NM_002473	0.871933
LCE2B	NM_014357	0.871916
KRTAP19-1	NM_181607	0.871895
CPLX1	NM_006651	0.871786
NR5A1	NM_004959	0.871705
HPCA	NM_002143	0.871536
CNN1	NM_001299	0.871469
KLHL36	NM_001303451	0.871464
	NM_001320302	0.871409
GAS8	NM_001286209	0.871339
KRTAP3-2	NM_031959	0.871266
KRTAP3-2	NM_031959	0.871266
TBC1D24	NM_020705	0.871146
MYO7A	NM_001127179	0.871117
RAPSN	NM_032645	0.871101
SPOCK2	NM_014767	0.871024
SPOCK2	NM_001244950	0.871024
GNAZ	NM_002073	0.870927
SPERT	NM_001286342	0.870864
PDE6B	NM_001145292	0.870612
PPP1CA	NM_206873	0.870598
SEPT9	NM_001113496	0.870502
SEPT9	NM_001293698	0.870502
SEPT9	NM_001293697	0.870502
KRTAP10-3	NM_198696	0.870487
LCE2C	NM_178429	0.870384
RGS16	NM_002928	0.870349
KRTAP10-2	NM_198693	0.870275
TRIM50	NM_001281451	0.870272
TRIM50	NM_178125	0.870272
ORAI2	NM_001271819	0.870268
MBOAT7	NM_001146056	0.870248
MBOAT7	NM_001146083	0.870248
MBOAT7	NM_001146056	0.870248
MBOAT7	NM_001146083	0.870248
MBOAT7	NM_001146056	0.870248
MBOAT7	NM_001146083	0.870248
MBOAT7	NM_001146056	0.870248
MBOAT7	NM_001146083	0.870248
MBOAT7	NM_001146056	0.870248
MBOAT7	NM_001146083	0.870248
MBOAT7	NM_001146083	0.870248
MBOAT7	NM_001146056	0.870248
MBOAT7	NM_001146083	0.870248
MBOAT7	NM_001146056	0.870248
	NM_001318512	0.870243
IGFBP4	NM_001552	0.87024
KRT83	NM_002282	0.870221
SSNA1	NM_003731	0.870144
ST3GAL2	NM_006927	0.870129
ITPK1	NM_014216	0.870127
	NM_001142593	0.870127
ITPK1	NM_014216	0.870127
	NM_001142593	0.870127
PDE6B	NM_001145291	0.870117
NDUFB10	NM_004548	0.870102
MAPK13	NM_002754	0.870076
	NM_001281450	0.870016
FAM107A	NM_001282713	0.869989
KRT80	NM_001081492	0.869919
TESC	NM_017899	0.869886
CACTIN	NM_001080543	0.869805
CACTIN	NM_021231	0.869805
FUT3	NM_000149	0.869791
FUT3	NM_001097639	0.869791
FUT3	NM_001097640	0.869791
FUT3	NM_001097641	0.869791
	NM_001303119	0.869766
HBB	NM_000518	0.869761
TNFRSF14	NM_001297605	0.869733
TNFRSF14	NM_001297605	0.869733
AKT1	NM_005163	0.869672
AKT1	NM_001014432	0.869672
AKT1	NM_001014431	0.869672
EHD3	NM_014600	0.86955
CYP26B1	NM_001277742	0.869438
	NM_001330533	0.869384
KRTAP13-3	NM_181622	0.869332
RHBDF2	NM_001005498	0.869297
P2RX2	NM_001282165	0.869202
CCDC106	NM_013301	0.869197
RNF166	NM_178841	0.869196
ACTN1	NM_001130005	0.869165
FUT5	NM_002034	0.869078
MRPL28	NM_006428	0.869056
BGN	NM_001711	0.869
CIB4	NM_001029881	0.86886
KRTAP5-1	NM_001005922	0.868846
KRTAP5-1	NM_001005922	0.868846
KRTAP5-1	NM_001005922	0.868846
PDE6B	NM_000283	0.868817
	NM_001321093	0.868754
MYL5	NM_002477	0.868745
	NM_001346663	0.868644
	NM_001309861	0.868564
	NM_001309840	0.868564
FGF17	NM_001304478	0.868514
SMCO4	NM_020179	0.868507
TBC1D24	NM_001199107	0.868464
	NM_001330166	0.868427
ACTN1	NM_001102	0.868424
ARHGDIA	NM_001185077	0.868419
ARHGDIA	NM_004309	0.868419
ACTN1	NM_001130004	0.8684
RHBDF2	NM_024599	0.868269
MBOAT7	NM_001146056	0.868251
MBOAT7	NM_001146083	0.868251
TUBB3	NM_006086	0.868241
KRT32	NM_002278	0.868162
KRTAP10-1	NM_198691	0.86816
KRT38	NM_006771	0.868156
SMIM5	NM_001162995	0.868047
PDE6G	NM_002602	0.868037
CDR2L	NM_014603	0.868013
GNAS	NM_001077489	0.868009
ING1	NM_198218	0.867936
DYNLRB1	NM_014183	0.867935
GUCD1	NM_001284251	0.867909
PQLC1	NM_001146345	0.867887
CDC42EP2	NM_006779	0.867882
KRT80	NM_182507	0.867822
LMO1	NM_002315	0.867811
NDUFS8	NM_002496	0.867794
KRT8	NM_001256282	0.867794
HIST2H2BE	NM_003528	0.867737
FRMD1	NM_001122841	0.867634
LIM2	NM_001161748	0.867553
GNAS	NM_080426	0.867548
AIPL1	NM_001285402	0.867548
HLA-DOA	NM_002119	0.86738
MBOAT7	NM_001146083	0.867266
MBOAT7	NM_001146056	0.867266
MBOAT7	NM_001146056	0.867266
MBOAT7	NM_001146083	0.867266
	NM_001318024	0.867244
HIST3H2BB	NM_175055	0.867217
FAM3A	NM_001171133	0.867214
FAM25C	NM_001137548	0.867164
FAM25G	NM_001137549	0.867164
FAM25C	NM_001137548	0.867164
FAM25G	NM_001137549	0.867164
BAIAP2	NM_006340	0.867148
	NM_001321396	0.867081
IKBKG	NM_001099857	0.867081
IKBKG	NM_003639	0.867081
TCAP	NM_003673	0.867035
FAM78B	NM_001017961	0.866932
TK1	NM_003258	0.866916
KRT8	NM_002273	0.866911
KRT8	NM_001256293	0.866911
FAM50A	NM_004699	0.866899
	NM_001284252	0.866872
GNAS	NM_001077488	0.866871
PPP1CA	NM_002708	0.866783
	NM_001321397	0.866776
EEF2	NM_001961	0.866776
UBXN6	NM_025241	0.866771
IKBKG	NM_001145255	0.86675
MYLPF	NM_013292	0.86672
	NM_001324458	0.86672
	NM_001324459	0.86672
FGF17	NM_003867	0.866653
	NM_001308070	0.866629
	NM_001331034	0.866606
KRTAP10-12	NM_198699	0.866565
STUB1	NM_005861	0.866531
SOX13	NM_005686	0.866523
AVP	NM_000490	0.866497
NBL1	NM_001204086	0.866479
HIST1H2BN	NM_003520	0.866418
MYH6	NM_002471	0.866349
NUPR1	NM_012385	0.866306
PPP1CA	NM_001008709	0.866263
MOBP	NM_182935	0.866228
KLHL36	NM_024731	0.866197
TNNI2	NM_001145841	0.866106
LCE2D	NM_178430	0.866027
	NM_001308342	0.866026
	NM_001308341	0.866026
KRT71	NM_033448	0.865977
GNAS	NM_000516	0.865897
ZMAT5	NM_019103	0.865846
	NM_001318129	0.865846
	NM_001003692	0.865846
GUCD1	NM_001284253	0.865835
RHBDL1	NM_001278721	0.865683
DIRAS1	NM_145173	0.86568
S100A2	NM_005978	0.865663
ZNF423	NM_001271620	0.865642
BAIAP2	NM_017451	0.865638
PRMT1	NM_001536	0.865598
UBXN6	NM_001171091	0.865597
APOA4	NM_000482	0.865589
GUK1	NM_001159391	0.865566
GUK1	NM_001242839	0.865566
GUK1	NM_000858	0.865566
EEF1D	NM_001130053	0.86549
EEF1D	NM_032378	0.86549
EEF1D	NM_001130053	0.86549
EEF1D	NM_032378	0.86549
ITPR3	NM_002224	0.865457
GDAP1L1	NM_001256737	0.865422
UBTF	NM_001076684	0.865406
UBTF	NM_001076683	0.865406
	NM_001323017	0.86538
EVPL	NM_001988	0.865348
C1QTNF1	NM_198594	0.865345
G0S2	NM_015714	0.865331
MGAT5B	NM_001199172	0.865313
LILRB1	NM_001278398	0.865312
LILRB1	NM_006669	0.865312
LILRB1	NM_001081639	0.865312
LILRB1	NM_001081638	0.865312
LILRB1	NM_001081637	0.865312
TMEM134	NM_001078650	0.865287
GDAP1L1	NM_024034	0.86524
NOTCH1	NM_017617	0.865201
TPPP3	NM_015964	0.865191
TPPP3	NM_016140	0.865191
EHD1	NM_006795	0.865154
EHD1	NM_001282444	0.865154
RSPO1	NM_001242910	0.865123
	NM_001286341	0.865099
KRTAP10-7	NM_198689	0.86506
RASGEF1C	NM_175062	0.865053
UBTF	NM_014233	0.865021
TRIM17	NM_016102	0.864995
TRIM17	NM_001024940	0.864995
MGAT5B	NM_144677	0.864981
FTSJ1	NM_001282157	0.864907
GAS8	NM_001481	0.864878
RAB11FIP3	NM_001142272	0.864875
RAB11FIP3	NM_001142272	0.864875
RHOF	NM_019034	0.864842
BAIAP2	NM_017450	0.864836
KRTAP19-6	NM_181612	0.864816
OVOL1	NM_004561	0.864815
CLEC3B	NM_003278	0.864798
COLEC11	NM_001255989	0.864772
BAIAP2	NM_001144888	0.864765
RARRES2	NM_002889	0.864755
	NM_001318841	0.864744
ZBTB7C	NM_001039360	0.864744
CHMP6	NM_024591	0.864685
TWIST2	NM_057179	0.864644
TWIST2	NM_001271893	0.864644
HAND2	NM_021973	0.864638
CYTH2	NM_004228	0.864631
SEPT12	NM_144605	0.864628
TEN1-CDK3	NM_001258	0.864628
COX6B1	NM_001863	0.864623
EHD1	NM_001282445	0.864605
GFI1B	NM_001135031	0.864599
CALR	NM_004343	0.864596
TSSK2	NM_053006	0.864567
IDH2	NM_001290114	0.86454
	NM_001129819	0.864532
CYB5R3	NM_001171661	0.864532
CYB5R3	NM_007326	0.864532
SOCS3	NM_003955	0.864514
ING1	NM_198217	0.864487
CARD9	NM_052813	0.864447
TNNI2	NM_003282	0.86444
TNNI2	NM_001145829	0.86444
FGD2	NM_173558	0.864422
PQLC1	NM_025078	0.864411
	NM_001318516	0.864402
GJB3	NM_024009	0.864334
GJB3	NM_001005752	0.864334
TRAF1	NM_001190947	0.864327
	NM_001321092	0.864314
CRHR1	NM_001145147	0.864298
CYTH2	NM_017457	0.864279
EVA1A	NM_001135032	0.864261
EVA1A	NM_032181	0.864261
	NM_001313993	0.864247
	NM_001313992	0.864247
	NM_001345983	0.8642
CRHR1	NM_001303020	0.864178
C1QL4	NM_001008223	0.864132
HIST1H2BO	NM_003527	0.864074
	NM_001330539	0.864045
SULT4A1	NM_014351	0.863952
NSMF	NM_001130970	0.863921
KCNJ11	NM_000525	0.863883
PMM1	NM_002676	0.863874
CRHR1	NM_001145147	0.863856
CRHR1	NM_001145147	0.863856
CD81	NM_004356	0.863853
AIPL1	NM_014336	0.863817
MAP2K3	NM_145109	0.863814
	NM_001318045	0.863804
WWP2	NM_199424	0.863803
VEGFA	NM_001171630	0.863782
PGAM2	NM_000290	0.863771
ANKRD65	NM_001243536	0.86377
UBB	NM_018955	0.863757
	NM_001281720	0.863757
UBB	NM_001281719	0.863757
UBB	NM_001281718	0.863757
UBB	NM_001281717	0.863757
	NM_001281716	0.863757
NSMF	NM_001130971	0.863707
	NM_001078651	0.863706
SUV420H2	NM_032701	0.863693
NTMT1	NM_001286803	0.863647
	NM_001286802	0.863647
CRHR1	NM_001303020	0.863647
CRHR1	NM_001303020	0.863647
ZAP70	NM_207519	0.863644
OLFML2A	NM_182487	0.863593
CCND1	NM_053056	0.863586
ITPK1	NM_001142594	0.863523
ITPK1	NM_001142594	0.863523
KRT85	NM_002283	0.863488
MRPS25	NM_022497	0.863455
	NM_001308226	0.863452
	NM_001321062	0.863429
RIMS3	NM_014747	0.863407
GPS1	NM_004127	0.863364
JPH2	NM_175913	0.863321
LOXL2	NM_002318	0.863318
CHST11	NM_001173982	0.863312
MDFI	NM_001300805	0.86331
	NM_001320747	0.863291
TUBB2B	NM_178012	0.86328
PTGES	NM_004878	0.863242
GCK	NM_000162	0.863189
APOE	NM_001302688	0.863174
	NM_001330541	0.863096
SNPH	NM_014723	0.863075
MMP2	NM_001127891	0.863066
GFI1B	NM_004188	0.86301
	NM_001309444	0.862968
PRLH	NM_015893	0.862948
	NM_001303529	0.862935
	NM_001303530	0.862935
TMEM134	NM_025124	0.862924
AIPL1	NM_001285400	0.862888
ELK1	NM_001257168	0.862853
FAM181A	NM_001207071	0.862832
FAM181A	NM_001207074	0.862832
	NM_001207073	0.862832
FAM181A	NM_001207072	0.862832
FAM181A	NM_001207071	0.862832
FAM181A	NM_001207074	0.862832
	NM_001207073	0.862832
FAM181A	NM_001207072	0.862832
PDZD4	NM_001303514	0.862806
TECR	NM_138501	0.862794
ARHGEF4	NM_015320	0.862772
SPATC1L	NM_001142854	0.862762
SPATC1L	NM_001142854	0.862762
	NM_001345982	0.86273
LOXHD1	NM_001145473	0.862706
TUBB4A	NM_006087	0.862701
TUBB4A	NM_001289129	0.862701
TUBB3	NM_001197181	0.86266
CST5	NM_001900	0.862619
C2CD4C	NM_001136263	0.86259
	NM_001308235	0.862589
	NM_001308236	0.862589
MKNK2	NM_017572	0.862556
	NM_001285399	0.862532
	NM_001318146	0.862516
	NM_001204088	0.862459
WNT7A	NM_004625	0.862448
	NM_001311196	0.862398
	NM_001302508	0.862395
MMP2	NM_001302510	0.862395
	NM_001302509	0.862395
BSG	NM_198591	0.862344
	NM_001347825	0.86234
FLRT1	NM_013280	0.862291
MUC2	NM_002457	0.862258
FBLIM1	NM_001024216	0.862128
ZNF423	NM_015069	0.862117
	NM_001301849	0.862113
HLA-DOA	NM_002119	0.862028
HLA-DOA	NM_002119	0.862028
	NM_001318879	0.862001
MGAT3	NM_002409	0.861996
	NM_001098270	0.861996
TIMP3	NM_000362	0.861951
CYTH4	NM_013385	0.861941
MEGF11	NM_032445	0.86186
	NM_001319205	0.861855
	NM_001319204	0.861855
POMC	NM_000939	0.861855
POMC	NM_001035256	0.861855
STMN3	NM_015894	0.861844
GALNT9	NM_001122636	0.861826
NDUFS7	NM_024407	0.861768
TNNT2	NM_001276346	0.861766
SCUBE1	NM_173050	0.861756
P2RX2	NM_174873	0.861735
DBNL	NM_001284313	0.861714
BORCS8	NM_001145784	0.861708
HIST1H2BE	NM_003523	0.861693
TCIRG1	NM_006053	0.861677
MYADML2	NM_001145113	0.861607
BIRC7	NM_022161	0.861602
SNX33	NM_153271	0.861597
LIMK1	NM_001204426	0.861587
ZNF366	NM_152625	0.861579
HBG1	NM_000559	0.861546
DEF8	NM_001242817	0.86154
	NM_001199900	0.86152
KRTAP10-9	NM_198690	0.861437
MYO7A	NM_001127180	0.861371
CD82	NM_001024844	0.86135
SYNGR1	NM_004711	0.861344
	NM_001345926	0.861303
LMO1	NM_001270428	0.861302
NR1I2	NM_033013	0.861255
	NM_001286205	0.861236
KIAA0513	NM_014732	0.861203
KIAA0513	NM_001286565	0.861203
NBL1	NM_182744	0.861151
IFITM3	NM_021034	0.861141
SAMD10	NM_080621	0.861133
NSMF	NM_001130969	0.861116
LGALS9	NM_002308	0.861104
	NM_001293092	0.86107
TNNT2	NM_001001432	0.86107
RASD1	NM_016084	0.861049
PRKACG	NM_002732	0.860981
AIPL1	NM_001033054	0.86097
KCNJ12	NM_021012	0.860965
PDZD4	NM_032512	0.86093
NSMF	NM_015537	0.860902
IFITM2	NM_006435	0.86088
FAM195B	NM_001288798	0.860875
JAG2	NM_002226	0.860836
RBBP8NL	NM_080833	0.86081
CD74	NM_004355	0.86079
ATP1A3	NM_001256213	0.860761
	NM_001126340	0.860746
	NM_001271818	0.860746
ORAI2	NM_032831	0.860746
CYP2A13	NM_000766	0.860722
KRT36	NM_003771	0.860714
KRTAP13-4	NM_181600	0.86071
ADCK3	NM_020247	0.860677
	NM_001271682	0.860652
TNNT2	NM_001276345	0.860571
	NM_001303513	0.860555
THAP4	NM_001164356	0.860537
JAG2	NM_145159	0.860536
LRP1	NM_002332	0.860494
PIN1	NM_006221	0.860476
ATP1A3	NM_152296	0.86045
KIAA0513	NM_001286566	0.860432
SH3GL1	NM_001199943	0.860368
CHRND	NM_001256657	0.860344
GDAP1L1	NM_001256738	0.860323
TXNDC2	NM_032243	0.860309
FAM170B	NM_001164484	0.860279
CPSF3L	NM_001256460	0.860269
ADRBK1	NM_001619	0.860238
EHD2	NM_014601	0.860218
GNA12	NM_007353	0.860175
COLEC11	NM_001255984	0.860168
CDH23	NM_052836	0.860116
ACOT7	NM_181866	0.860116
AP1M1	NM_032493	0.860106
FGF8	NM_001206389	0.860084
ALKBH5	NM_017758	0.86006
KATNB1	NM_005886	0.860039
ZFYVE28	NM_001172658	0.860026
RBCK1	NM_006462	0.860026
KRTAP19-8	NM_001099219	0.860014
BMP1	NM_006129	0.859952
APOE	NM_001302691	0.859931
	NM_001302690	0.859931
	NM_001302689	0.859931
	NM_000041	0.859931
PIK3CD	NM_005026	0.859904
BEND3	NM_001080450	0.859892
	NM_001171936	0.859866
MAP1LC3A	NM_032514	0.85984
ZFP41	NM_173832	0.85984
ZFP41	NM_001271156	0.85984
SIN3B	NM_001297597	0.85981
SYT15	NM_031912	0.859776
GIPC1	NM_202494	0.859699
GIPC1	NM_202469	0.859699
CARD9	NM_052814	0.85969
PAK4	NM_001014834	0.859689
PAK4	NM_001014835	0.859689
	NM_001320487	0.859684
	NM_001320485	0.859684
TRABD	NM_025204	0.859684
RPS5	NM_001009	0.859642
DBNL	NM_014063	0.859642
SMIM22	NM_001253791	0.859636
SMIM22	NM_001253794	0.859636
NSMF	NM_001178064	0.85963
GPS1	NM_212492	0.859627
	NM_001320488	0.859618
OSBP2	NM_001282742	0.859577
POLR2E	NM_002695	0.85953
TNNT3	NM_001042780	0.859439
RASA4B	NM_001277335	0.859424
SYT2	NM_001136504	0.859395
SYT2	NM_177402	0.859395
TCIRG1	NM_006019	0.859383
	NM_001321605	0.859361
SUMO3	NM_001286416	0.859348
AIPL1	NM_001285401	0.859345
CKB	NM_001823	0.859345
DBNL	NM_001014436	0.85933
FOLR3	NM_000804	0.859328
GUK1	NM_001159390	0.85932
IDH2	NM_001289910	0.859313
UCN3	NM_053049	0.859296
ALDH3B1	NM_001030010	0.859284
KRT72	NM_001146226	0.859272
S100A5	NM_002962	0.859225
	NM_000364	0.859217
OGDHL	NM_001143997	0.859204
	NM_001347821	0.859204
	NM_001347822	0.859204
KRT37	NM_003770	0.859192
KRT37	NM_003770	0.859192
RSPH6A	NM_030785	0.859187
CCL14	NM_032963	0.859177
CCL14	NM_032963	0.859177
CDH23	NM_001171931	0.859165
KCNMB1	NM_004137	0.859158
CCDC183	NM_001039374	0.85913
	NM_001320484	0.859105
RPH3AL	NM_006987	0.859093
KRTAP17-1	NM_031964	0.859073
KRTAP17-1	NM_031964	0.859073
SLC25A6	NM_001636	0.859037
SLC25A6	NM_001636	0.859037
	NM_001329090	0.858994
MGAT5B	NM_198955	0.858992
	NM_001308069	0.858982
	NM_001286559	0.858975
ARHGDIA	NM_001185078	0.858972
FLYWCH1	NM_032296	0.858954
	NM_001318823	0.858934
	NM_001318845	0.858882
DAPK3	NM_001348	0.858857
SYT15	NM_031912	0.858855
	NM_001271442	0.858846
SEPT9	NM_001293696	0.85882
DEF8	NM_001242816	0.858807
MYO7A	NM_000260	0.858787
ATP1A3	NM_001256214	0.85875
KRT7	NM_005556	0.858743
DOC2B	NM_003585	0.858703
RASGEF1A	NM_001282862	0.858693
SEPT12	NM_001154458	0.858689
ATP6V1F	NM_004231	0.858689
NPTX1	NM_002522	0.858684
SLC6A19	NM_001003841	0.858678
	NM_001142777	0.858674
HSD3B7	NM_001142778	0.858674
	NM_001348549	0.858665
	NM_001348547	0.858665
TMEM229B	NM_182526	0.858665
	NM_001348544	0.858665
	NM_001348548	0.858665
	NM_001348546	0.858665
	NM_001348542	0.858665
	NM_001348543	0.858665
CHST11	NM_018413	0.858665
ARHGEF4	NM_032995	0.858647
CD82	NM_002231	0.858646
DEF8	NM_001242818	0.858512
DEF8	NM_001242820	0.858512
HS6ST1	NM_004807	0.858493
	NM_001318818	0.858479
DEF6	NM_022047	0.858461
VGLL4	NM_001128220	0.858458
BDKRB2	NM_000623	0.858452
	NM_001308068	0.858449
SYNGR1	NM_145731	0.858414
GSTM2	NM_000848	0.858394
HBG2	NM_000184	0.858362
CPLX2	NM_006650	0.858332
CPLX2	NM_001008220	0.858332
KCTD21	NM_001029859	0.858286
RBCK1	NM_031229	0.858272
KCNJ18	NM_001194958	0.858261
	NM_001321705	0.858244
	NM_001321705	0.858244
	NM_001321705	0.858244
	NM_001321705	0.858244
	NM_001321705	0.858244
	NM_001321705	0.858244
	NM_001321705	0.858244
	NM_001321705	0.858244
	NM_001321705	0.858244
TNNT2	NM_001276347	0.858228
TNNT2	NM_001001430	0.858228
ERAS	NM_181532	0.85821
DRC7	NM_001289163	0.8582
STAT5A	NM_001288720	0.858163
SPRR4	NM_173080	0.858157
RHBDL1	NM_001278720	0.858149
RNASE1	NM_198232	0.858128
RNASE1	NM_002933	0.858128
	NM_198234	0.858128
RNASE1	NM_198235	0.858128
	NM_020912	0.858109
DEF8	NM_001242819	0.858103
TRIM42	NM_152616	0.858075
	NM_001303512	0.858074
	NM_001171932	0.858063
PDLIM4	NM_003687	0.858058
GRK1	NM_002929	0.858058
RASL12	NM_016563	0.858037
LASP1	NM_006148	0.858033
MKNK2	NM_199054	0.858023
FMOD	NM_002023	0.858019
WNT9B	NM_003396	0.858017
WNT9B	NM_003396	0.858017
UCP3	NM_022803	0.857972
EEF1D	NM_001195203	0.857971
EEF1D	NM_001195203	0.857971
VGLL4	NM_001128221	0.857918
CTIF	NM_014772	0.85791
CYP26B1	NM_019885	0.857909
HES5	NM_001010926	0.857873
HES5	NM_001010926	0.857873
RASA4B	NM_001277335	0.857858
RASA4	NM_001079877	0.857858
RASGEF1A	NM_145313	0.857854
RPS11	NM_001015	0.857844
	NM_001319244	0.857838
	NM_001319302	0.857838
CHRND	NM_000751	0.857814
AOC1	NM_001091	0.857779
RAB43	NM_001204886	0.857773
RAB43	NM_198490	0.857773
RAB43	NM_001204885	0.857773
RAB43	NM_001204884	0.857773
RAB43	NM_001204883	0.857773
TUBG1	NM_001070	0.857726
GPR37L1	NM_004767	0.857723
PXN	NM_025157	0.857722
LONP1	NM_001276480	0.857713
TOLLIP	NM_019009	0.85771
	NM_001289130	0.857706
	NM_001289131	0.857706
SPERT	NM_152719	0.857664
	NM_001308353	0.857661
LOXHD1	NM_001173129	0.857659
GSTM2	NM_001142368	0.857636
PADI4	NM_012387	0.857625
	NM_001320634	0.857608
TUBA4A	NM_001278552	0.857598
CRHR1	NM_004382	0.857592
AIPL1	NM_001033055	0.857533
VEGFB	NM_001243733	0.857533
LEFTY1	NM_020997	0.857526
KRT35	NM_002280	0.85751
CAPN3	NM_173088	0.857508
CPNE7	NM_153636	0.857499
BMP1	NM_001199	0.857488
KRT72	NM_001146225	0.857485
KRT72	NM_080747	0.857485
	NM_000694	0.857485
ALDH3B1	NM_001161473	0.857485
HID1	NM_030630	0.857455
	NM_001323956	0.857455
	NM_001323958	0.857455
	NM_001308209	0.85744
	NM_001322485	0.857432
CIB3	NM_054113	0.857428
OTOF	NM_194323	0.857421
ARF1	NM_001658	0.857401
ARF1	NM_001024228	0.857401
	NM_001024227	0.857401
ARF1	NM_001024226	0.857401
	NM_001346546	0.857387
P2RX1	NM_002558	0.857367
C9orf16	NM_024112	0.857362
DBNL	NM_001122956	0.857312
CPSF3L	NM_001256456	0.857294
OTOF	NM_004802	0.857289
GREM2	NM_022469	0.857256
MEGF6	NM_001409	0.857236
	NM_001301772	0.85723
SYNGR1	NM_145738	0.857225
CD276	NM_001024736	0.857205
CRHR1	NM_004382	0.857197
CRHR1	NM_004382	0.857197
	NM_001329629	0.857166
CYGB	NM_134268	0.85715
AIFM3	NM_144704	0.857099
EEF1A2	NM_001958	0.857094
TBC1D13	NM_018201	0.857024
TBC1D2	NM_001267572	0.856978
KRT74	NM_175053	0.856957
RNF7	NM_001201370	0.856944
SYT15	NM_181519	0.856932
	NM_001321705	0.856928
CABP2	NM_016366	0.856842
	NM_001303516	0.856812
TNNT2	NM_001001431	0.856808
GAS8	NM_001286208	0.856806
SH3GL1	NM_001199944	0.856801
CRHR1	NM_001145148	0.856783
	NM_001330659	0.856743
GCK	NM_033508	0.856742
MOB2	NM_001172223	0.856721
DOC2B	NM_003585	0.856677
TMEM184A	NM_001097620	0.856668
COX6B2	NM_144613	0.856653
	NM_001318395	0.856651
TBC1D9B	NM_015043	0.85665
FRMD8	NM_001300832	0.856638
TP73	NM_001204188	0.856592
SH3GL1	NM_003025	0.856565
	NM_001164266	0.856556
PLA2G1B	NM_000928	0.856533
AIP	NM_003977	0.856531
CDH23	NM_001171930	0.856528
KRT16	NM_005557	0.856509
FADS2	NM_004265	0.856496
CDIP1	NM_001199056	0.856484
CDIP1	NM_001199056	0.856484
VEGFA	NM_001171628	0.856463
AP2S1	NM_004069	0.85645
RPL36	NM_033643	0.856444
RPL36	NM_015414	0.856444
ACBD4	NM_001135707	0.856438
TMC6	NM_001127198	0.85642
TMC6	NM_007267	0.85642
	NM_001321185	0.85642
MAF1	NM_032272	0.856415
LCE3A	NM_178431	0.856402
TRIM29	NM_012101	0.856397
RPL36AL	NM_001001	0.856388
CRHR1	NM_001145148	0.856374
CRHR1	NM_001145148	0.856374
TRIM17	NM_001134855	0.856371
GCGR	NM_000160	0.856364
ABCB9	NM_019624	0.856321
CD276	NM_025240	0.85632
	NM_001329628	0.85632
	NM_001346098	0.856319
KCP	NM_001135914	0.856307
	NM_001318237	0.85628
CAPN5	NM_004055	0.85628
YPEL3	NM_031477	0.856275
ISG15	NM_005101	0.856259
OTOF	NM_194322	0.856245
	NM_001347826	0.856242
AOC1	NM_001272072	0.856231
TMEM184B	NM_001195072	0.856229
ZNF783	NM_001195220	0.856224
	NM_001270686	0.856208
JOSD2	NM_138334	0.856208
	NM_001270639	0.856208
JOSD2	NM_001270640	0.856208
S100A6	NM_014624	0.856196
CRIP2	NM_001312	0.85618
	NM_001322484	0.856173
	NM_001322483	0.856173
PRSS57	NM_214710	0.856144
HGFAC	NM_001528	0.856134
GDAP1L1	NM_001256739	0.856099
FHL1	NM_001159703	0.85608
AP1M1	NM_001130524	0.856062
	NM_001307930	0.85603
EXOC7	NM_015219	0.856017
MATN1	NM_002379	0.856001
RAB43	NM_001204887	0.855985
FABP6	NM_001130958	0.855964
	NM_001040442	0.855964
CCBL1	NM_001122672	0.855963
ERICH4	NM_001130514	0.855961
SYT15	NM_181519	0.85595
CPSF3L	NM_017871	0.855946
PRODH	NM_001195226	0.855945
RPUSD1	NM_058192	0.855942
ACY3	NM_080658	0.855928
	NM_001039490	0.855905
	NM_004357	0.855905
CD151	NM_139029	0.855905
CD151	NM_139030	0.855905
	NM_001346549	0.855905
STMN3	NM_001276310	0.85588
NME4	NM_001286436	0.855874
	NM_001286438	0.855874
NME4	NM_001286439	0.855874
NME4	NM_001286440	0.855874
POLR2I	NM_006233	0.855861
MED22	NM_133640	0.855832
MAPK12	NM_002969	0.855831
LIMK1	NM_002314	0.85582
LSM4	NM_012321	0.855806
GCK	NM_033507	0.855789
S100A4	NM_002961	0.855776
S100A4	NM_019554	0.855776
ABCB9	NM_001243014	0.855772
ZNF710	NM_198526	0.855769
AIFM3	NM_001018060	0.855695
	NM_001330620	0.855688
SNX22	NM_024798	0.855674
ITGB4	NM_001005731	0.855636
	NM_001321123	0.855636
OSBP2	NM_001282741	0.855633
SNRPD2	NM_177542	0.855608
	NM_001321058	0.855593
CCDC94	NM_018074	0.855587
SYNDIG1	NM_024893	0.855541
	NM_001323607	0.855541
	NM_001323606	0.855541
CRAT	NM_001257363	0.855535
	NM_004003	0.855535
RARG	NM_001243731	0.855519
TUBB6	NM_001303525	0.855507
CNFN	NM_032488	0.855501
MYL3	NM_000258	0.8555
RSPO1	NM_001038633	0.855466
RSPO1	NM_001242908	0.855466
TNNT3	NM_001297646	0.855454
	NM_001042782	0.855454
TBC1D9B	NM_198868	0.855442
	NM_001347864	0.855416
TUBB4B	NM_006088	0.855416
CD74	NM_001025159	0.855386
	NM_001347823	0.855382
	NM_001347824	0.855382
TEF	NM_003216	0.855368
	NM_001347901	0.855334
KRT6A	NM_005554	0.85532
	NM_001348289	0.855318
	NM_001243794	0.855309
CHST12	NM_018641	0.855309
	NM_001243795	0.855309
	NM_001024959	0.855281
ARPC4	NM_001024960	0.855281
	NM_001258460	0.855247
REEP2	NM_001271803	0.85522
PSMD9	NM_002813	0.85517
MCM5	NM_006739	0.855163
KIAA0513	NM_001297766	0.85514
ZNF629	NM_001080417	0.855137
HGFAC	NM_001297439	0.855116
	NM_000755	0.855114
CPTP	NM_001029885	0.855101
ING1	NM_198219	0.855083
COMT	NM_007310	0.855079
ABCB9	NM_203444	0.855043
WNT3A	NM_033131	0.85504
	NM_001318038	0.855003
A4GALT	NM_017436	0.855003
	NM_001318114	0.854993
	NM_001318107	0.854993
TADA2B	NM_152293	0.85496
XAB2	NM_020196	0.854946
LOR	NM_000427	0.85488
ABCB9	NM_019625	0.854875
	NM_001318733	0.854857
C21orf2	NM_004928	0.854835
GPX4	NM_001039848	0.854834
CTIF	NM_001142397	0.85483
AANAT	NM_001088	0.854794
GFOD1	NM_018988	0.854779
TMEM179	NM_001286389	0.854773
TMEM179	NM_001286389	0.854773
PCBD1	NM_000281	0.854685
SH2D5	NM_001103161	0.854671
MIOX	NM_017584	0.854667
FAM101A	NM_001204299	0.85466
	NM_001347902	0.85466
FAM101A	NM_181709	0.85466
FLII	NM_001256265	0.854644
FRMD1	NM_024919	0.854598
	NM_001320663	0.854597
SUV39H1	NM_001282166	0.854596
CAMK2A	NM_171825	0.85458
APLNR	NM_005161	0.854576
LGALS9	NM_009587	0.854554
MOB3A	NM_130807	0.854546
	NM_001320743	0.854534
	NM_001320743	0.854534
FERMT3	NM_031471	0.85453
C2orf54	NM_024861	0.854524
COLEC11	NM_001255988	0.854522
AIFM3	NM_001146288	0.85452
	NM_001100598	0.854496
	NM_001100599	0.854496
	NM_001288805	0.854496
ZNF707	NM_001288806	0.854496
ZNF707	NM_173831	0.854496
	NM_001100598	0.854496
	NM_001100599	0.854496
	NM_001288805	0.854496
ZNF707	NM_001288806	0.854496
ZNF707	NM_173831	0.854496
HSD3B7	NM_025193	0.854488
NR1I2	NM_003889	0.854481
DBNL	NM_001284315	0.854446
TAGLN	NM_003186	0.854439
TAGLN	NM_001001522	0.854439
TNNI1	NM_003281	0.854435
	NM_001171935	0.854405
	NM_001345970	0.854396
	NM_001291921	0.854392
DUS1L	NM_022156	0.854391
CYB5R3	NM_000398	0.854382
DEGS2	NM_206918	0.85436
MAEA	NM_001297432	0.854357
CFL1	NM_005507	0.854352
INF2	NM_032714	0.854347
DHCR24	NM_014762	0.854317
C21orf2	NM_001271440	0.854297
	NM_001320664	0.854292
RPL32	NM_000994	0.854291
RPL32	NM_001007074	0.854291
	NM_001007073	0.854291
DIRAS3	NM_004675	0.854246
TRAF7	NM_032271	0.854242
	NM_001329545	0.854236
	NM_001329545	0.854236
PRODH	NM_001195226	0.854204
	NM_001322487	0.854188
	NM_001322489	0.854188
	NM_001311345	0.854188
DRC7	NM_001289162	0.85416
DRC7	NM_032269	0.85416
STAT5A	NM_001288718	0.854158
STAT5A	NM_003152	0.854158
FERMT3	NM_178443	0.854113
REEP2	NM_016606	0.854106
ZC3H7B	NM_017590	0.854105
FAM167B	NM_032648	0.854095
DIRAS2	NM_017594	0.854082
GALNT18	NM_198516	0.854081
VGLL4	NM_001284391	0.854081
	NM_001145853	0.854076
WFS1	NM_006005	0.854076
LRRC8A	NM_001127245	0.854061
LRRC8A	NM_019594	0.854061
LRRC8A	NM_001127244	0.854061
	NM_001317007	0.854054
	NM_001317008	0.854054
S100A16	NM_080388	0.854054
FAM25A	NM_001146157	0.854051
AP2S1	NM_001301076	0.854049
SLFNL1	NM_001168247	0.854023
SLFNL1	NM_144990	0.854023
OSBP2	NM_001282740	0.854023
ITGB4	NM_001005619	0.854019
RASA4	NM_006989	0.853994
KCNG4	NM_172347	0.853988
SEPT9	NM_006640	0.853977
PYGB	NM_002862	0.853977
	NM_001321061	0.853964
HIST1H2BH	NM_003524	0.853951
ANKRD13D	NM_207354	0.853918
SASH3	NM_018990	0.853887
TP73	NM_001204191	0.853869
ITGB4	NM_000213	0.853854
MYL6	NM_079423	0.85385
HSF1	NM_005526	0.853843
SCN4A	NM_000334	0.853843
EXOC7	NM_001145298	0.853771
TUBG2	NM_016437	0.853764
ROGDI	NM_024589	0.853744
PPP2R2C	NM_020416	0.85374
IKBKG	NM_001099856	0.853733
FIS1	NM_016068	0.853692
PDZD4	NM_001303515	0.853676
SLC45A2	NM_001297417	0.85364
DKKL1	NM_001197302	0.853636
SDF4	NM_016176	0.853636
PPP1R14A	NM_001243947	0.853634
	NM_001324086	0.853596
ERCC2	NM_000400	0.853594
CRYGD	NM_006891	0.853592
REG1A	NM_002909	0.853568
RAB1B	NM_030981	0.853547
	NM_001320732	0.853496
CAPG	NM_001747	0.853496
CAPG	NM_001256139	0.853496
	NM_001320733	0.853496
SH3PXD2A	NM_014631	0.853483
CRHR1	NM_001145146	0.853479
MAPK12	NM_001303252	0.853472
CAPG	NM_001256140	0.853463
PITPNM2	NM_020845	0.853441
HIST1H2BD	NM_138720	0.853416
HIST1H2BD	NM_021063	0.853416
SEPT9	NM_001293695	0.853405
KRTAP13-1	NM_181599	0.853386
B3GNT7	NM_145236	0.853366
ASIC1	NM_001095	0.853356
OGDHL	NM_018245	0.853336
	NM_001347819	0.853336
F10	NM_000504	0.853282
RPH3AL	NM_001190412	0.853278
FSHB	NM_000510	0.853263
FSHB	NM_001018080	0.853263
STAT5A	NM_001288719	0.853254
COLEC11	NM_001255987	0.853238
	NM_001320734	0.853236
KRT85	NM_001300810	0.853231
AP2S1	NM_001301081	0.85323
CLPS	NM_001832	0.853229
	NM_002939	0.853222
RNH1	NM_203383	0.853222
RNH1	NM_203384	0.853222
RNH1	NM_203385	0.853222
RNH1	NM_203386	0.853222
RNH1	NM_203387	0.853222
RNH1	NM_203388	0.853222
RNH1	NM_203389	0.853222
	NM_002939	0.853222
RNH1	NM_203383	0.853222
RNH1	NM_203384	0.853222
RNH1	NM_203385	0.853222
RNH1	NM_203386	0.853222
RNH1	NM_203387	0.853222
RNH1	NM_203388	0.853222
RNH1	NM_203389	0.853222
	NM_001243730	0.853217
MYO1G	NM_033054	0.853175
KLHL26	NM_018316	0.853174
R3HDML	NM_178491	0.853163
SMIM22	NM_001253790	0.853159
SMIM22	NM_001253793	0.853159
	NM_001321431	0.853148
FBN3	NM_032447	0.853148
PRM2	NM_002762	0.853123
C2orf70	NM_001105519	0.85312
CLUH	NM_015229	0.853119
NXNL1	NM_138454	0.853119
	NM_001347705	0.853118
	NM_001347706	0.853118
PYCR1	NM_001282279	0.853117
CRHR1	NM_001145146	0.853111
CRHR1	NM_001145146	0.853111
DDX39A	NM_005804	0.853108
OGDHL	NM_001143996	0.853107
	NM_001347820	0.853107
TRIM74	NM_198853	0.853094
TRIM73	NM_198924	0.853094
	NM_001317815	0.853094
TBX10	NM_005995	0.853083
TMEM72	NM_001123376	0.853059
SHF	NM_001301171	0.853057
CLPS	NM_001252597	0.853039
	NM_001318821	0.853035
	NM_001320509	0.853009
FAM219A	NM_001184945	0.853005
	NM_001347736	0.853
HOMER3	NM_001145722	0.852973
HOMER3	NM_004838	0.852973
SMIM7	NM_024104	0.852941
PHKG1	NM_006213	0.85293
TNFRSF4	NM_003327	0.852903
ANGPTL2	NM_012098	0.852888
LMO2	NM_001142316	0.852885
	NM_001142315	0.852885
RAC3	NM_005052	0.852875
KCNJ11	NM_001166290	0.852873
	NM_001318814	0.852867
	NM_001318815	0.852867
	NM_001318816	0.852867
CENPM	NM_001110215	0.852854
RPL13A	NM_001270491	0.852816
AANAT	NM_001166579	0.852811
	NM_001318234	0.85281
P2RX2	NM_170682	0.852809
TNNT3	NM_001042781	0.852798
SORBS3	NM_001018003	0.852794
TUBB4A	NM_001289127	0.852792
	NM_001346749	0.852783
	NM_001321150	0.852762
AKR7A3	NM_012067	0.852734
	NM_001304791	0.852723
FBXO44	NM_001014765	0.852723
FBXO44	NM_033182	0.852723
	NM_001329755	0.852722
	NM_001329757	0.852722
	NM_001329758	0.852722
CLPS	NM_001252598	0.852718
PDDC1	NM_182612	0.852711
DNAJB8	NM_153330	0.852686
ADAMTSL2	NM_001145320	0.852675
ADAMTSL2	NM_014694	0.852675
	NM_001345981	0.852671
PPP2R2C	NM_001206996	0.852667
FBXW5	NM_018998	0.852645
	NM_001319138	0.852634
GDF5	NM_000557	0.852634
PITPNM2	NM_001300801	0.85263
RPS19BP1	NM_194326	0.852629
KCNT1	NM_020822	0.852619
IZUMO1R	NM_001199206	0.852616
BIRC7	NM_139317	0.852603
GSTM1	NM_146421	0.852591
	NM_001184974	0.852588
PACSIN3	NM_016223	0.852588
PACSIN3	NM_001184975	0.852588
TUBA4A	NM_006000	0.852573
CYP1A2	NM_000761	0.852549
TRPM5	NM_014555	0.852527
PPARD	NM_001171820	0.852473
IL17A	NM_002190	0.852448
	NM_002596	0.852376
CDK18	NM_212502	0.852376
TNNT3	NM_006757	0.852364
EIF4EBP1	NM_004095	0.852343
TRIM63	NM_032588	0.852342
	NM_001318105	0.852321
	NM_001318116	0.852321
	NM_001318115	0.852321
	NM_001318104	0.852321
	NM_001318106	0.852321
	NM_001318111	0.852321
	NM_001318110	0.852321
	NM_001318103	0.852321
GAL3ST1	NM_004861	0.852321
	NM_001318113	0.852321
	NM_001318112	0.852321
	NM_001318108	0.852321
MBOAT7	NM_024298	0.852321
MBOAT7	NM_024298	0.852321
MBOAT7	NM_024298	0.852321
MBOAT7	NM_024298	0.852321
MBOAT7	NM_024298	0.852321
MBOAT7	NM_024298	0.852321
MBOAT7	NM_024298	0.852321
CCDC42	NM_001158261	0.852306
UBE2L6	NM_004223	0.852285
THRSP	NM_003251	0.852227
	NM_001288572	0.852211
PKP1	NM_001005337	0.852204
	NM_001303527	0.852194
TOB2	NM_016272	0.852179
KCNIP3	NM_013434	0.852163
TSPAN4	NM_001025239	0.852149
EEF1D	NM_001130056	0.852118
	NM_001317743	0.852118
	NM_001330646	0.852118
EEF1D	NM_001130056	0.852118
	NM_001317743	0.852118
	NM_001330646	0.852118
HMOX1	NM_002133	0.852111
CHD5	NM_015557	0.852073
AMPD2	NM_001257361	0.852051
	NM_001321170	0.852021
RABEP2	NM_024816	0.852015
LILRA5	NM_181879	0.852015
LILRA5	NM_181879	0.852015
LILRA5	NM_181879	0.852015
LILRA5	NM_181879	0.852015
LILRA5	NM_181879	0.852015
ITGB2	NM_001303238	0.852013
CDH23	NM_001171934	0.852011
COPE	NM_199444	0.851986
STK10	NM_005990	0.851984
	NM_001346548	0.851984
S100A3	NM_002960	0.851965
	NM_001331230	0.851962
	NM_177953	0.851954
	NM_001281728	0.851954
	NM_001281727	0.851954
EPHA2	NM_004431	0.851946
CSNK1G2	NM_001319	0.851942
	NM_001308370	0.851902
MYO7B	NM_001080527	0.851889
POLD4	NM_021173	0.851885
KRT73	NM_175068	0.851879
FAM129B	NM_022833	0.851876
FLII	NM_002018	0.851875
ASNA1	NM_004317	0.85186
GNB2	NM_005273	0.851859
SNRPD2	NM_004597	0.851834
RAB40C	NM_001172666	0.851831
PLA2G2F	NM_022819	0.851822
HOMER3	NM_001145721	0.851811
HIST1H2BF	NM_003522	0.851795
KIF19	NM_153209	0.851785
MYL7	NM_021223	0.851771
CDH23	NM_022124	0.851725
RAB3D	NM_004283	0.85172
MAEA	NM_001297433	0.851718
OTOF	NM_001287489	0.851717
OTUD6A	NM_207320	0.851701
SMPD3	NM_018667	0.851677
BIN1	NM_139351	0.851676
	NM_001346547	0.851672
PRKCD	NM_006254	0.851666
	NM_001316327	0.851666
PRKCD	NM_212539	0.851666
DLL1	NM_005618	0.85166
DLL1	NM_005618	0.85166
OTOF	NM_194248	0.85164
	NM_001255983	0.851638
CCDC42	NM_144681	0.85159
ACOT7	NM_181864	0.851581
PADI2	NM_007365	0.851576
TRIM73	NM_198924	0.851554
	NM_001317815	0.851554
TRIM74	NM_198853	0.851554
REPIN1	NM_001099696	0.851553
REPIN1	NM_013400	0.851553
REPIN1	NM_014374	0.851553
LTBP3	NM_021070	0.85153
MEOX1	NM_001040002	0.851527
	NM_000754	0.851523
COMT	NM_001135161	0.851523
COMT	NM_001135162	0.851523
HLA-DQB2	NM_001198858	0.851512
HLA-DQB2	NM_001198858	0.851512
AEBP1	NM_001129	0.851512
	NM_001316722	0.851477
KRTAP20-3	NM_001128077	0.851421
	NM_001321090	0.851418
HIP1R	NM_003959	0.851416
PPP2R2C	NM_181876	0.851396
SEPT8	NM_001098813	0.851364
TSSC4	NM_001297661	0.851362
LTBP3	NM_001130144	0.851356
	NM_001177997	0.85135
FAM109A	NM_144671	0.85135
RSPO1	NM_001242909	0.851339
TBC1D10C	NM_198517	0.851312
P4HB	NM_000918	0.851307
APBA2	NM_001130414	0.8513
APBA2	NM_001130414	0.8513
CLK3	NM_003992	0.851257
STX1A	NM_004603	0.85119
VSNL1	NM_003385	0.851186
	NM_001319162	0.851172
	NM_001321091	0.851162
EGFL7	NM_016215	0.851147
EGFL7	NM_201446	0.851147
CAMK2A	NM_015981	0.851136
PLXNA1	NM_032242	0.851135
HAAO	NM_012205	0.851131
FLNC	NM_001458	0.85111
VEGFB	NM_003377	0.851098
PES1	NM_001282327	0.851095
PES1	NM_001282328	0.851095
	NM_001316988	0.851086
	NM_001303524	0.851068
TUBB6	NM_032525	0.851068
	NM_001317721	0.851042
CYP2A7	NM_000764	0.851041
CDH23	NM_001171933	0.851037
ABCB9	NM_001243013	0.851034
	NM_001320632	0.851028
AEN	NM_022767	0.850996
FAM129B	NM_001035534	0.850987
FLII	NM_001256264	0.850984
GIPC1	NM_005716	0.850983
GIPC1	NM_202470	0.850983
GIPC1	NM_202468	0.850983
	NM_001314018	0.850924
PLXNB2	NM_012401	0.850911
TACR1	NM_001058	0.8509
AMPD2	NM_203404	0.850883
NDRG4	NM_001130487	0.850877
PHKG1	NM_001258459	0.850871
TFF3	NM_003226	0.850857
	NM_001320569	0.850853
CPSF3L	NM_001256463	0.850845
ANPEP	NM_001150	0.850818
TMSB10	NM_021103	0.850818
FLNC	NM_001127487	0.850811
	NM_001287182	0.85081
KRTAP3-1	NM_031958	0.850794
KRTAP3-1	NM_031958	0.850794
LILRA6	NM_024318	0.850793
GALNT6	NM_007210	0.850784
	NM_001348355	0.850774
FAM109A	NM_001177996	0.850773
LILRA6	NM_024318	0.850765
LILRA6	NM_024318	0.850765
	NM_001319163	0.850755
	NM_001318109	0.850722
SLC1A6	NM_001272087	0.850713
SLC1A6	NM_001272088	0.850713
	NM_001321089	0.850693
MBOAT7	NM_024298	0.850673
CHERP	NM_006387	0.850658
EEF1D	NM_001130057	0.850621
	NM_001289950	0.850621
EEF1D	NM_001960	0.850621
EEF1D	NM_001130055	0.850621
EEF1D	NM_001130057	0.850621
	NM_001289950	0.850621
EEF1D	NM_001960	0.850621
EEF1D	NM_001130055	0.850621
HNF4A	NM_001287183	0.850602
TADA3	NM_001278270	0.850593
TADA3	NM_006354	0.850593
LFNG	NM_001166355	0.85058
LIM2	NM_030657	0.85058
DMTN	NM_001302817	0.850576
	NM_001323388	0.850576
GZMM	NM_001258351	0.850576
SEMA7A	NM_001146030	0.850575
FOXI1	NM_144769	0.850551
APLF	NM_138964	0.850547
PLOD3	NM_001084	0.850515
CENPM	NM_001304370	0.850508
	NM_001255982	0.850499
CELA1	NM_001971	0.850468
MYO1F	NM_012335	0.850455
DPEP1	NM_001128141	0.850455
DPEP1	NM_004413	0.850455
LIN37	NM_019104	0.850434
TUBA8	NM_001193414	0.850432
LGALS9B	NM_001042685	0.850424
IP6K1	NM_001006115	0.850393
SGSM3	NM_015705	0.850376
	NM_001318335	0.850374
	NM_001256720	0.850359
	NM_000211	0.850353
ITGB2	NM_001127491	0.850353
KIF3C	NM_002254	0.850344
NGB	NM_021257	0.850329
	NM_001308207	0.850305
	NM_001308208	0.850305
HBE1	NM_005330	0.850302
OTUB1	NM_017670	0.850298
CTSD	NM_001909	0.850281
MRGPRF	NM_001098515	0.850277
MRGPRF	NM_145015	0.850277
ABTB1	NM_032548	0.85027
LCE3C	NM_178434	0.850256
PPARD	NM_006238	0.850244
PPARD	NM_001171818	0.850244
CETN1	NM_004066	0.850234
MXD3	NM_031300	0.850225
HOMER3	NM_001145724	0.850224
DRD2	NM_000795	0.850218
	NM_001291920	0.850208
ITM2C	NM_001287240	0.850189
	NM_001304353	0.850179
	NM_001304354	0.850179
	NM_001320862	0.850179
	NM_001320862	0.850179
FAM136A	NM_032822	0.850176
	NM_001122671	0.850175
CCBL1	NM_004059	0.850175
JPH3	NM_020655	0.850169
STRA13	NM_001271007	0.850165
PPARD	NM_001171819	0.850145
	NM_001318822	0.850124
	NM_001330376	0.850103
	NM_001318470	0.850099
	NM_001318468	0.850099
TSC22D3	NM_198057	0.850099
FGR	NM_005248	0.850083
FGR	NM_001042747	0.850083
FGR	NM_001042729	0.850083
FRS3	NM_006653	0.850064
PC	NM_000920	0.850014
PC	NM_022172	0.850014
PC	NM_001040716	0.850014
RNPS1	NM_001286626	0.84998
NDRG4	NM_020465	0.849973
NDRG4	NM_022910	0.849973
ST6GALNAC6	NM_001287001	0.849968
ST6GALNAC6	NM_001287000	0.849968
ST6GALNAC6	NM_001287002	0.849968
PRSS3	NM_002771	0.849965
LILRA5	NM_181986	0.849946
LILRA5	NM_181986	0.849946
LILRA5	NM_181986	0.849946
LILRA5	NM_181986	0.849946
LILRA5	NM_181986	0.849946
	NM_001202489	0.849928
GPR4	NM_005282	0.849907
LEFTY2	NM_003240	0.849906
TIMM10	NM_012456	0.849885
NUDC	NM_006600	0.84988
	NM_001303016	0.84988
GZMM	NM_005317	0.84987
PPL	NM_002705	0.849869
HLA-DQB2	NM_001300790	0.849862
HLA-DQB2	NM_001300790	0.849862
MBOAT7	NM_024298	0.84986
MBOAT7	NM_024298	0.84986
SEPT9	NM_001113491	0.849844
TTLL12	NM_015140	0.849835
AKAP8L	NM_001291478	0.849834
FEN1	NM_004111	0.84983
PDZRN3	NM_001303140	0.849812
	NM_001329725	0.849778
	NM_001160109	0.849777
AP1B1	NM_145730	0.849761
LGALS3BP	NM_005567	0.849753
SRC	NM_198291	0.849736
	NM_005417	0.849736
AP1B1	NM_001166019	0.849714
CYP2A7	NM_030589	0.849708
RAB24	NM_001031677	0.849697
RAB24	NM_130781	0.849697
TP73	NM_001204187	0.849696
TEKT4	NM_144705	0.849693
SAXO1	NM_001287050	0.849648
RPL28	NM_001136134	0.849643
EXOC7	NM_001013839	0.849639
	NM_032966	0.849609
KCNC4	NM_001039574	0.849579
	NM_001319679	0.849568
	NM_001319678	0.849568
SART1	NM_005146	0.849562
S100A1	NM_006271	0.849548
GSTM4	NM_000850	0.84953
COL6A2	NM_058175	0.849497
SCO2	NM_001169111	0.849462
SCO2	NM_005138	0.849462
SCO2	NM_001169110	0.849462
SCO2	NM_001169109	0.849462
ELFN1	NM_001128636	0.849458
GSTT1	NM_001293813	0.849416
IVL	NM_005547	0.849411
CPZ	NM_003652	0.849388
TBC1D16	NM_001271844	0.849366
VGLL4	NM_001128219	0.849364
SIN3B	NM_001297595	0.849359
TUBB6	NM_001303526	0.849316
	NM_001303016	0.849305
	NM_001303016	0.849305
CABP7	NM_182527	0.849297
	NM_001324129	0.849291
ACTN3	NM_001104	0.84928
FBXO2	NM_012168	0.849275
GBGT1	NM_001288573	0.849272
C1QTNF6	NM_031910	0.849259
C1QTNF6	NM_182486	0.849259
FAM178B	NM_016490	0.849249
ZNF707	NM_001288808	0.84922
	NM_001288809	0.84922
ZNF707	NM_001288808	0.84922
	NM_001288809	0.84922
SCN1B	NM_001037	0.849209
	NM_001323390	0.849203
	NM_001323389	0.849203
NXPH3	NM_007225	0.849197
METTL7A	NM_014033	0.849186
VDR	NM_000376	0.849178
VDR	NM_001017535	0.849178
AVPI1	NM_021732	0.849143
ZBED6CL	NM_138434	0.849139
KRTAP4-1	NM_033060	0.849122
	NM_001256120	0.849102
DHCR7	NM_001360	0.849102
	NM_001163817	0.849102
WDR24	NM_032259	0.849099
	NM_001301159	0.84909
NHLRC4	NM_176677	0.84909
CIB2	NM_001271888	0.849085
KCNQ1	NM_181798	0.84908
APBA2	NM_005503	0.849079
APBA2	NM_005503	0.849079
GUCA1B	NM_002098	0.849076
MAD1L1	NM_003550	0.849064
	NM_001304523	0.849064
	NM_001013837	0.849064
	NM_001013836	0.849064
GPC1	NM_002081	0.849063
ASIC1	NM_020039	0.849062
CORO1B	NM_020441	0.84906
CORO1B	NM_001018070	0.84906
KRT6B	NM_005555	0.849056
NUCB1	NM_006184	0.849054
DEF8	NM_001242821	0.849052
	NM_001242822	0.849052
DEF8	NM_017702	0.849052
ZBTB47	NM_145166	0.849033
OVOL2	NM_021220	0.849007
TMEM184B	NM_012264	0.849007
TMEM184B	NM_001195071	0.849007
CFAP157	NM_001012502	0.849006
OBP2B	NM_014581	0.849006
OBP2B	NM_001288987	0.849006
PHLDA3	NM_012396	0.848996
LILRA6	NM_024318	0.84899
SH2D5	NM_001103160	0.848957
THRA	NM_199334	0.848912
	NM_001321070	0.848887
LGALS9C	NM_001040078	0.848881
NKAIN1	NM_024522	0.848881
MMP2	NM_004530	0.848865
GFAP	NM_002055	0.848854
TBC1D16	NM_001271845	0.848833
MORN3	NM_173855	0.848824
WNT7B	NM_058238	0.848804
LILRA6	NM_024318	0.848789
SLC27A4	NM_005094	0.848774
CYB5R3	NM_001171660	0.848761
PHF5A	NM_032758	0.848761
MDK	NM_001270551	0.848752
MDK	NM_001270550	0.848752
MDK	NM_001012334	0.848752
MDK	NM_001012333	0.848752
MDK	NM_002391	0.848752
PABPN1L	NM_001080487	0.848746
HCK	NM_001172131	0.848737
VAV2	NM_003371	0.848711
KCNT1	NM_001272003	0.848705
MAP1LC3A	NM_181509	0.848671
ALDH3A1	NM_001135168	0.848663
ALDH3A1	NM_001135167	0.848663
ALDH3A1	NM_000691	0.848663
	NM_001324130	0.84865
DRD2	NM_016574	0.848648
KCNC4	NM_004978	0.848641
ARHGAP39	NM_025251	0.848625
CPZ	NM_001014447	0.848622
VDR	NM_001017536	0.848612
	NM_001323317	0.848597
NDRG4	NM_001242836	0.848587
FAM69B	NM_152421	0.848566
HLA-DRB1	NM_001243965	0.848562
HLA-DRB1	NM_001243965	0.848562
AP1B1	NM_001127	0.848558
RAMP1	NM_005855	0.848546
ANK1	NM_020480	0.848541
TRAF1	NM_001190945	0.848537
TRAF1	NM_005658	0.848537
	NM_001293213	0.848521
	NM_001293213	0.848521
	NM_001293213	0.848521
	NM_001293213	0.848521
	NM_001293213	0.848521
	NM_001293213	0.848521
	NM_001293213	0.848521
	NM_001293213	0.848521
ARRB2	NM_001257328	0.848495
COL6A2	NM_001849	0.848493
U2AF2	NM_001012478	0.848439
	NM_001323396	0.848437
	NM_001323395	0.848437
	NM_001323394	0.848437
	NM_001323393	0.848437
	NM_001323397	0.848437
	NM_001323391	0.848437
	NM_001323392	0.848437
LDB3	NM_001080114	0.848436
PKP1	NM_000299	0.848435
TUBB4A	NM_001289123	0.848426
	NM_001202502	0.848388
KCNF1	NM_002236	0.848382
	NM_001326420	0.848373
CEP131	NM_014984	0.848372
CBX2	NM_005189	0.848369
REEP4	NM_025232	0.848362
SUGP1	NM_172231	0.848357
NTMT1	NM_001286796	0.848347
NTMT1	NM_001286799	0.848347
[truncated: 49,468 more rows]

## Sheet: Fig. 5c
	MOCK	SLFN11	SLFN12
Rep1	0.981627	0.591596	0.784089
Rep2	0.968411	0.306666	1.41021
Rep3	1.04996	0.89153	0.501132

## Sheet: Fig. 5d
	MOCK	SLFN11	SLFN12
Rep1	0.99005	1.2475	0.855783
Rep2	1.73591	1.62917	1.58452
Rep3	0.905459	2.2577	0.550678

## Sheet: Fig. 5f
	SLFN11			SLFN12
	Rep1	Rep2	Rep3	Rep1	Rep2	Rep3
WT	1.14548	0.740709	0.85138	1.24756	0.675947	0.766723
Leu-CUG	1.56424	1.61352	1.42751	1.52678	1.65615	1.70974
Leu-CUC	0.958817	1.39923	0.956034	1.15417	1.11445	1.03672
Leu-UUA	0.516645	0.569952	0.415834	0.360009	0.248624	0.177933
Leu-CUU	1.79228	1.07689	0.875149	0.986725	0.872536	1.03785
Leu-UUG	1.4847	1.19255	0.957803	2.30251	1.24069	0.937328
Leu-CUA	1.03341	1.25155	0.958807	1.47427	1.22557	0.703883
