# Supplementary material for: Schlafen 12 restricts HIV-1 latency reversal by a codon-usage dependent post-transcriptional block in CD4+ T cells
Source: Commun Biol. 2023 May 10;6:487. doi: 10.1038/s42003-023-04841-y (PMC10172343; doi:10.1038/s42003-023-04841-y)
Supplement: Supplementary file 17 — Supplementary Data 14 [file 42003_2023_4841_MOESM17_ESM.xlsx]

## Sheet: Fig. 6d
	mCherry	Schlafen12 wt	E200A	E205A	Schlafen11 wt	E209A	E214A
Rep1	0.808631	0.152945	1	0.341995	0.152945	0.152945	0.584804
Rep2	1.38274	0.116961	1	0.2	0.2	0.764724	2.92402
Rep3	0.808631	0.152945	1.70998	1	0.152945	0.764724	1

## Sheet: Fig. 6f
	Rep1	Rep2
WT	0.526037	0.414606
E209A	2.0854	1.8271
E214A	1.9004	1.91259
WT	0.251089	0.259919
E200A	1.56164	1.80909
E205A	1.70252	1.88442
