# Supplementary material for: Schlafen 12 restricts HIV-1 latency reversal by a codon-usage dependent post-transcriptional block in CD4+ T cells
Source: Commun Biol. 2023 May 10;6:487. doi: 10.1038/s42003-023-04841-y (PMC10172343; doi:10.1038/s42003-023-04841-y)
Supplement: Supplementary file 18 — Supplementary Data 15 [file 42003_2023_4841_MOESM18_ESM.xlsx]

## Sheet: Fig. 7a
	High	Low	VC	EC
C1		1.26985
C2		0.481297
C4		8.05286
C5		1.27585
C6		0.537168
C8		2.04164
C11		6.25074
C12		1.56014
C13		0.629789
C14		2.22657
C16		2.71178
C18		0.393773
C20		1.40578
C22		7.19292
C23		1.02345
C24		2.64007
C26		1.38021
C28		4.23566
C29		0.683136
C30		0.699772
C31		2.07374
C32		4.0471
C33		2.19423
C35
C36		0.656594
C37		0.636935
C43		1.42671
C45		0.895307
C46		0.679938
C47		1.37391
C50		1.85651
NC6	132.711
NC7	6.26001
NC9	7.79541
NC11	22.4531
NC12	15.5837
NC21	8.2811
NC22	4.36796
NC23	4.70683
NC24	1.70454
NC30	2.27074
NC34	3.27189
NC35	7.61248
NC39	40.77
NC43	2.11739
NC44	5.65101
NC45	3.61277
EC1				0.411584
EC3				0.482395
EC4				0.712501
EC5				0.23448
EC6				0.549909
EC7				0.935888
EC9				0.423633
EC10				0.314277
EC12				0.442361
EC13				0.460936
EC15				0.410575
EC18				0.219219
VC1			0.316364
VC2			0.220169
VC3			0.27705
VC4			0.630738
VC5			0.476748
VC6			0.479299
VC7			0.684037
VC8			0.713309
VC9			0.751715
VC10			0.575882
VC11			0.705866

## Sheet: Fig. 7b
	SLFN12 expression/CD4 cells	viral load
C1*	1.26985	950
C2*	0.481297	49
C4*	8.05286	9999
C5*	1.27585	1100
C6*	0.537168	49
C8*	2.04164	8900
C11*	6.25074	1800
C12*	1.56014	49
C13*	0.629789	340
C14*	2.22657	49
C16*	2.71178	530
C18*	0.393773	49
C20*	1.40578	2900
C22*	7.19292	2800
C23*	1.02345	49
C24*	2.64007	2300
C26*	1.38021	50
C28*	4.23566	25
C29*	0.683136	50
C30*	0.699772	66
C31*	2.07374	25
C32*	4.0471	230
C33*	2.19423	330
C35*
C36*	0.656594	25
C37*	0.636935	880
C43*	1.42671	5624
C45*	0.895307	6127
C46*	0.679938	400
C47*	1.37391	7923
C50*	1.85651	4482
NC6*	132.711	140000
NC7*	6.26001	64000
NC9*	7.79541	610000
NC11*	22.4531	1200000
NC12*	15.5837	54000
NC21*	8.2811	50295
NC22*	4.36796	240039
NC23*	4.70683	93928
NC24*	1.70454	365977
NC30*	2.27074	327087
NC34*	3.27189	61078
NC35*	7.61248	194091
NC39*	40.77	170000
NC43*	2.11739	95365
NC44*	5.65101	102936
NC45*	3.61277	63381
EC1	0.446403	25
EC3	0.641482	40
EC4	0.457611	25
EC5	0.630324	25
EC6	1.33798	25
EC7	3.81995	25
EC9	0.471752	56
EC10	0.698393	25
EC12	0.470597	25
EC13	0.691059	25
EC15	0.428128	25
EC18	0.261598	50
VC1*	0.538034	790
VC2*	0.217129	55
VC3*	0.150571	1978
VC4*	1.06185	374
VC5*	1.17715	972
VC6*	0.939803	1300
VC7*	1.00594	1200
VC8*	1.32585	1500
VC9*	1.24662	200
VC10*	1.06645	480
VC11*	1.57559	1600

## Sheet: Fig. 7c
	SLFN12 expression/CD4 cells	proviral
C1	1.26985	163.585
C2	0.481297	16.0214
C4	8.05286	317.73
C5	1.27585	76.6727
C6	0.537168	6.7
C8	2.04164	412.47
C11	6.25074	180.822
C12	1.56014	9.14761
C13	0.629789	294.314
C14	2.22657	25.6684
C16	2.71178	25.8065
C18	0.393773	0
C20	1.40578	278.481
C22	7.19292	32.469
C23	1.02345	90.4149
C24	2.64007	49.1
C26	1.38021	6.2
C28	4.23566	20.9
C29	0.683136	0
C30	0.699772	28.6
C31	2.07374	41.5
C32	4.0471	15.9
C33	2.19423	31.3
C35
C36	0.656594	11.5
C37	0.636935	12.1
C43	1.42671	1662.4
C45	0.895307	50.2
C46	0.679938	220.1
C47	1.37391	366.5
C50	1.85651	0
NC6	132.711	231.9
NC7	6.26001	922.6
NC9	7.79541	1722.4
NC11	22.4531	80.1
NC12	15.5837	363.6
NC21	8.2811	1176.5
NC22	4.36796	1144.6
NC23	4.70683	3246.6
NC24	1.70454	1204.6
NC30	2.27074	2127.2
NC34	3.27189	558.4
NC35	7.61248	1962.5
NC39	40.77	507
NC43	2.11739	3149.2
NC44	5.65101	1346.3
NC45	3.61277	1128.7
EC1	0.446403	0
EC3	0.641482	8.5
EC4	0.457611	5.6
EC5	0.630324	4.3
EC6	1.33798	11.1
EC7	3.81995	180.2
EC9	0.471752	3.8
EC10	0.698393	0
EC12	0.470597	3.4
EC13	0.691059	0
EC15	0.428128	20.8
EC18	0.261598	23.8
VC1	0.538034	466.6
VC2	0.217129	27.1
VC3	0.150571	9.4
VC4	1.06185	74.9
VC5	1.17715	38.2
VC6	0.939803	64.4
VC7	1.00594	35.4
VC8	1.32585	324.9
VC9	1.24662	56.5
VC10	1.06645	75.7
VC11	1.57559	201.8

## Sheet: Fig.7e
	p24+	HIV RNA+/p24-	HIV RNA-/p24-
A3 no react SLFN11	75	100	67.2
A3 react SLFN11	77.4	98.9	62.7
A9 no react SLFN11	88.4	90.7	82.8
A9 react SLFN11	84.3	92.5	84.7
A13 no react SLFN11	76.7	98.3	82
A13 react SLFN11	80.2	85.9	82.6

## Sheet: Fig. 7f
	p24+	HIV RNA+/p24-	HIV RNA-/p24-
A3 no react SLFN11	1952	4235	2066
A3 react SLFN11	2569	5613	1669
A9 no react SLFN11	2623	2966	2427
A9 react SLFN11	2755	2982	2518
A13 no react SLFN11	2074	3556	2546
A13 react SLFN11	2622	2854	2522
